# Supplementary material for: Against the proportionality principle: Experimental findings on bargaining over losses
Source: PLoS One. 2019 Jul 22;14(7):e0218805. doi: 10.1371/journal.pone.0218805 (PMC6645459; doi:10.1371/journal.pone.0218805)
Supplement: S4 File — (CSV) [file pone.0218805.s004.csv]

Session	Group	Round	p5	p10	p15	p20	Proposer	Rejected_P5	Rejected_P10	Rejected_P15	Rejected_P20	Accepted	Family	Future	PoliticalView	Endowment	Berlin	Galway	Halle15	Halle16	Madrid	LondonJ17	LondonN17	LondonM18	Experimenter	Treat_quiz	income_p5	income_p10	income_p15	income_p20
1	1	1	0	0	0	10	2	0	0	0	1	0	4	7	4	10	1	0	0	0	0	0	0	0	0	0	5	10	15	10
1	1	2	0	1	3	6	1	0	1	0	1	0	4	6	4	5	1	0	0	0	0	0	0	0	0	0	5	9	12	14
1	1	3	0	1	2	7	3	0	1	0	1	0	4	5	4	15	1	0	0	0	0	0	0	0	0	0	5	9	13	13
1	1	4	0	3	3	4	4	0	1	0	0	0	2	6	4	20	1	0	0	0	0	0	0	0	0	0	5	7	12	16
1	1	5	0	2	3	5	1	0	1	0	0	0	4	6	4	5	1	0	0	0	0	0	0	0	0	0	5	8	12	15
1	1	6	0	2	7	1	4	1	1	1	0	0	2	6	4	20	1	0	0	0	0	0	0	0	0	0	5	8	8	19
1	1	7	0	1	3.5	5.5	3	0	0	0	1	0	4	5	4	15	1	0	0	0	0	0	0	0	0	0	5	9	11.5	14.5
1	1	8	5	0	0	5	2	1	0	1	1	0	4	7	4	10	1	0	0	0	0	0	0	0	0	0	0	10	15	15
1	1	9	0	0	3.5	6.5	3	0	0	0	1	0	4	5	4	15	1	0	0	0	0	0	0	0	0	0	5	10	11.5	13.5
1	1	10	0	0	3	7	2	0	0	0	1	0	4	7	4	10	1	0	0	0	0	0	0	0	0	0	5	10	12	13
1	1	11	0	1	3	6	1	0	0	0	1	0	4	6	4	5	1	0	0	0	0	0	0	0	0	0	5	9	12	14
1	1	12	0	3	3	4	4	0	1	1	0	0	2	6	4	20	1	0	0	0	0	0	0	0	0	0	5	7	12	16
1	1	13	0	1.2	2.9	5.9	1	0	1	0	1	0	4	6	4	5	1	0	0	0	0	0	0	0	0	0	5	8.8000002	12.1	14.1
1	1	14	0	.5	4	5.5	3	0	0	0	1	0	4	5	4	15	1	0	0	0	0	0	0	0	0	0	5	9.5	11	14.5
1	1	15	1	2	3	4	4	1	1	0	0	0	2	6	4	20	1	0	0	0	0	0	0	0	0	0	4	8	12	16
1	1	16	0	.38	4.63	4.99	2	0	0	1	1	0	4	7	4	10	1	0	0	0	0	0	0	0	0	0	5	9.6199999	10.37	15.01
1	1	17	0	1.2	3.5	5.3	1	0	1	0	1	0	4	6	4	5	1	0	0	0	0	0	0	0	0	0	5	8.8000002	11.5	14.7
1	1	18	0	.8	4	5.2	3	0	0	0	1	0	4	5	4	15	1	0	0	0	0	0	0	0	0	0	5	9.1999998	11	14.8
1	1	19	.01	.5	4.5	4.99	2	0	0	1	1	0	4	7	4	10	1	0	0	0	0	0	0	0	0	0	4.9899998	9.5	10.5	15.01
1	1	20	0	2	5	3	4	0	1	1	0	0	2	6	4	20	1	0	0	0	0	0	0	0	0	0	5	8	10	17
1	1	21	0	1	5	4	4	0	0	1	0	0	2	6	4	20	1	0	0	0	0	0	0	0	0	0	5	9	10	16
1	3	1	1	2	3	4	3	1	1	0	1	0	4	4	1	15	1	0	0	0	0	0	0	0	0	0	4	8	12	16
1	3	2	1	3	4	2	4	1	1	1	0	0	3	4	4	20	1	0	0	0	0	0	0	0	0	0	4	7	11	18
1	3	3	0	0	4	6	1	0	0	1	1	0	5	5	4	5	1	0	0	0	0	0	0	0	0	0	5	10	11	14
1	3	4	0	0	3	7	2	0	0	1	1	0	4	6	2	10	1	0	0	0	0	0	0	0	0	0	5	10	12	13
1	3	5	0	0	2	8	1	0	0	1	1	0	5	5	4	5	1	0	0	0	0	0	0	0	0	0	5	10	13	12
1	3	6	1	2.5	3	3.5	4	1	1	1	0	0	3	4	4	20	1	0	0	0	0	0	0	0	0	0	4	7.5	12	16.5
1	3	7	0	1	4	5	2	0	0	1	1	0	4	6	2	10	1	0	0	0	0	0	0	0	0	0	5	9	11	15
1	3	8	1	2	3	4	3	1	1	0	1	0	4	4	1	15	1	0	0	0	0	0	0	0	0	0	4	8	12	16
1	3	9	5	5	0	0	4	1	1	1	0	0	3	4	4	20	1	0	0	0	0	0	0	0	0	0	0	5	15	20
1	3	10	0	0	0	10	1	0	0	1	1	0	5	5	4	5	1	0	0	0	0	0	0	0	0	0	5	10	15	10
1	3	11	0	1	3	6	2	0	0	1	1	0	4	6	2	10	1	0	0	0	0	0	0	0	0	0	5	9	12	14
1	3	12	1	2	3	4	3	1	1	0	1	0	4	4	1	15	1	0	0	0	0	0	0	0	0	0	4	8	12	16
1	3	13	1	2	3	4	3	1	1	0	1	0	4	4	1	15	1	0	0	0	0	0	0	0	0	0	4	8	12	16
1	3	14	0	10	0	0	4	0	1	1	0	0	3	4	4	20	1	0	0	0	0	0	0	0	0	0	5	0	15	20
1	3	15	0	0	3	7	1	0	0	1	1	0	5	5	4	5	1	0	0	0	0	0	0	0	0	0	5	10	12	13
1	3	16	0	0	2	8	2	0	0	1	1	0	4	6	2	10	1	0	0	0	0	0	0	0	0	0	5	10	13	12
1	3	17	0	1	2	7	1	0	0	1	1	0	5	5	4	5	1	0	0	0	0	0	0	0	0	0	5	9	13	13
1	3	18	0	1	3	6	2	0	0	1	1	0	4	6	2	10	1	0	0	0	0	0	0	0	0	0	5	9	12	14
1	3	19	1	2	3	4	3	1	1	0	1	0	4	4	1	15	1	0	0	0	0	0	0	0	0	0	4	8	12	16
1	3	20	0	10	0	0	4	0	1	1	0	0	3	4	4	20	1	0	0	0	0	0	0	0	0	0	5	0	15	20
1	3	21	0	1	2	7	1	0	0	1	1	0	5	5	4	5	1	0	0	0	0	0	0	0	0	0	5	9	13	13
1	3	22	1	2	3	4	3	1	1	0	1	0	4	4	1	15	1	0	0	0	0	0	0	0	0	0	4	8	12	16
1	3	23	0	10	0	0	4	0	1	1	0	0	3	4	4	20	1	0	0	0	0	0	0	0	0	0	5	0	15	20
1	4	1	0	2	3	5	3	0	0	0	0	1	2	5	2	15	1	0	0	0	0	0	0	0	0	0	5	8	12	15
1	6	1	0	0	2.5	7.5	1	0	0	0	0	1	4	5	3	5	1	0	0	0	0	0	0	0	0	0	5	10	12.5	12.5
1	1	1	1	2	3	4	2	0	0	1	0	0	4	6	4	10	0	1	0	0	0	0	0	0	0	0	4	8	12	16
1	1	2	1	2	2	5	1	0	1	0	0	0	3	4	3	5	0	1	0	0	0	0	0	0	0	0	4	8	13	15
1	1	3	1	1	3	5	3	0	0	0	0	1	5	3	4	15	0	1	0	0	0	0	0	0	0	0	4	9	12	15
1	2	1	1	2	3	4	1	0	1	0	0	0	4	5	4	5	0	1	0	0	0	0	0	0	0	0	4	8	12	16
1	2	2	0	2	3	5	3	0	1	0	1	0	6	7	5	15	0	1	0	0	0	0	0	0	0	0	5	8	12	15
1	2	3	2	4	4	0	4	1	1	1	0	0	1	7	7	20	0	1	0	0	0	0	0	0	0	0	3	6	11	20
1	2	4	.5	.5	3	6	2	1	0	0	1	0	5	3	3	10	0	1	0	0	0	0	0	0	0	0	4.5	9.5	12	14
1	2	5	.5	1	2.5	6	3	1	0	0	1	0	6	7	5	15	0	1	0	0	0	0	0	0	0	0	4.5	9	12.5	14
1	2	6	0	0	10	0	4	1	0	1	0	0	1	7	7	20	0	1	0	0	0	0	0	0	0	0	5	10	5	20
1	2	7	0	2	3	5	1	0	1	0	1	0	4	5	4	5	0	1	0	0	0	0	0	0	0	0	5	8	12	15
1	2	8	0	0	5	5	2	0	0	0	1	0	5	3	3	10	0	1	0	0	0	0	0	0	0	0	5	10	10	15
1	2	9	0	0	5	5	2	0	0	0	1	0	5	3	3	10	0	1	0	0	0	0	0	0	0	0	5	10	10	15
1	2	10	0	0	0	10	3	0	0	0	1	0	6	7	5	15	0	1	0	0	0	0	0	0	0	0	5	10	15	10
1	2	11	5	5	0	0	4	1	1	0	0	0	1	7	7	20	0	1	0	0	0	0	0	0	0	0	0	5	15	20
1	2	12	0	1	3	6	1	0	0	0	1	0	4	5	4	5	0	1	0	0	0	0	0	0	0	0	5	9	12	14
1	2	13	0	0	4.5	5.5	2	0	0	0	1	0	5	3	3	10	0	1	0	0	0	0	0	0	0	0	5	10	10.5	14.5
1	2	14	1	2	3	4	3	1	1	0	0	0	6	7	5	15	0	1	0	0	0	0	0	0	0	0	4	8	12	16
1	2	15	2.5	2.5	2.5	2.5	4	1	1	0	0	0	1	7	7	20	0	1	0	0	0	0	0	0	0	0	2.5	7.5	12.5	17.5
1	2	16	0	2	3	5	1	0	1	0	1	0	4	5	4	5	0	1	0	0	0	0	0	0	0	0	5	8	12	15
1	2	17	0	0	5	5	3	0	0	0	1	0	6	7	5	15	0	1	0	0	0	0	0	0	0	0	5	10	10	15
1	2	18	0	2	3.5	4.5	1	0	1	0	1	0	4	5	4	5	0	1	0	0	0	0	0	0	0	0	5	8	11.5	15.5
1	2	19	0	0	4	6	2	0	0	0	1	0	5	3	3	10	0	1	0	0	0	0	0	0	0	0	5	10	11	14
1	3	1	3	3	1	3	3	1	1	0	1	0	5	6	2	15	0	1	0	0	0	0	0	0	0	0	2	7	14	17
1	3	2	1	2	3	4	4	1	1	1	0	0	5	4	4	20	0	1	0	0	0	0	0	0	0	0	4	8	12	16
1	3	3	1	1	4	4	1	0	0	1	0	0	4	4	6	5	0	1	0	0	0	0	0	0	0	0	4	9	11	16
1	3	4	0	0	3	7	2	0	0	1	1	0	5	7	4	10	0	1	0	0	0	0	0	0	0	0	5	10	12	13
1	3	5	2.5	2.5	2.5	2.5	1	0	1	0	1	0	4	4	6	5	0	1	0	0	0	0	0	0	0	0	2.5	7.5	12.5	17.5
1	3	6	.5	1.5	3	5	4	1	1	0	0	0	5	4	4	20	0	1	0	0	0	0	0	0	0	0	4.5	8.5	12	15
1	3	7	0	1	4	5	2	0	0	0	0	1	5	7	4	10	0	1	0	0	0	0	0	0	0	0	5	9	11	15
1	4	1	3	3	1	3	3	1	1	0	0	0	5	5	4	15	0	1	0	0	0	0	0	0	0	0	2	7	14	17
1	4	2	1	1	4	4	2	1	0	1	0	0	6	7	2	10	0	1	0	0	0	0	0	0	0	0	4	9	11	16
1	4	4	1	2	3	4	4	1	0	0	0	0	4	4	4	20	0	1	0	0	0	0	0	0	0	0	4	8	12	16
1	4	5	0	2	3	5	1	0	0	0	0	1	5	5	4	5	0	1	0	0	0	0	0	0	0	0	5	8	12	15
1	5	1	0	0	5	5	4	1	1	1	0	0	5	4	3	20	0	1	0	0	0	0	0	0	0	0	5	10	10	15
1	5	2	0	2	3	5	1	0	1	0	0	0	4	5	5	5	0	1	0	0	0	0	0	0	0	0	5	8	12	15
1	5	3	0	0	3	7	2	0	0	1	0	0	4	7	4	10	0	1	0	0	0	0	0	0	0	0	5	10	12	13
1	5	5	0	1.5	2.5	6	1	0	1	1	0	0	4	5	5	5	0	1	0	0	0	0	0	0	0	0	5	8.5	12.5	14
1	5	6	.2	1.8	3.2	4.8	3	1	1	0	0	0	6	6	3	15	0	1	0	0	0	0	0	0	0	0	4.8000002	8.1999998	11.8	15.2
1	5	7	0	0	2.5	7.5	4	0	0	0	0	1	5	4	3	20	0	1	0	0	0	0	0	0	0	0	5	10	12.5	12.5
1	6	1	1	2	3	4	1	0	0	0	0	1	5	6	4	5	0	1	0	0	0	0	0	0	0	0	4	8	12	16
1	7	1	0	0	3	7	2	0	0	1	1	0	4	5	6	10	0	1	0	0	0	0	0	0	0	0	5	10	12	13
1	7	2	0	1	4	5	1	0	0	1	0	0	3	5	4	5	0	1	0	0	0	0	0	0	0	0	5	9	11	15
1	7	3	1	1	2	6	3	1	0	0	1	0	5	6	4	15	0	1	0	0	0	0	0	0	0	0	4	9	13	14
1	7	4	1.5	2	3	3.5	4	1	0	1	0	0	5	6	5	20	0	1	0	0	0	0	0	0	0	0	3.5	8	12	16.5
1	7	5	1.5	2	2.5	4	3	1	0	0	1	0	5	6	4	15	0	1	0	0	0	0	0	0	0	0	3.5	8	12.5	16
1	7	6	5	0	2.5	2.5	2	1	0	0	1	0	4	5	6	10	0	1	0	0	0	0	0	0	0	0	0	10	12.5	17.5
1	7	7	0	1.5	3	5.5	1	0	0	1	1	0	3	5	4	5	0	1	0	0	0	0	0	0	0	0	5	8.5	12	14.5
1	7	8	1	2	3	4	4	0	0	1	0	0	5	6	5	20	0	1	0	0	0	0	0	0	0	0	4	8	12	16
1	7	9	1	2	2.5	4.5	3	1	0	0	0	0	5	6	4	15	0	1	0	0	0	0	0	0	0	0	4	8	12.5	15.5
1	7	10	0	2	3	5	1	0	0	1	1	0	3	5	4	5	0	1	0	0	0	0	0	0	0	0	5	8	12	15
1	7	11	1	1.5	3	4.5	4	1	0	1	0	0	5	6	5	20	0	1	0	0	0	0	0	0	0	0	4	8.5	12	15.5
1	7	12	.5	2	3	4.5	2	0	0	1	0	0	4	5	6	10	0	1	0	0	0	0	0	0	0	0	4.5	8	12	15.5
1	7	13	.5	2	3	4.5	1	0	0	1	0	0	3	5	4	5	0	1	0	0	0	0	0	0	0	0	4.5	8	12	15.5
1	7	14	.7	2	2.3	5	3	0	0	0	1	0	5	6	4	15	0	1	0	0	0	0	0	0	0	0	4.3000002	8	12.7	15
1	1	3	3	3	2	2	3	0	1	0	0	0	6	5	3	15	0	0	1	0	0	0	0	0	0	0	2	7	13	18
1	1	4	1	2	3	4	4	1	0	0	0	0	5	6	2	20	0	0	1	0	0	0	0	0	0	0	4	8	12	16
1	1	5	3	3	2	2	1	0	1	1	0	0	5	5	6	5	0	0	1	0	0	0	0	0	0	0	2	7	13	18
1	1	6	2.5	2.5	2.5	2.5	4	1	1	0	0	0	5	6	2	20	0	0	1	0	0	0	0	0	0	0	2.5	7.5	12.5	17.5
1	1	7	2.5	2.5	2.5	2.5	3	1	0	0	0	0	6	5	3	15	0	0	1	0	0	0	0	0	0	0	2.5	7.5	12.5	17.5
1	1	8	1	2	3	4	2	1	0	0	0	0	5	5	3	10	0	0	1	0	0	0	0	0	0	0	4	8	12	16
1	1	9	0	0	5	5	3	0	0	0	0	1	6	5	3	15	0	0	1	0	0	0	0	0	0	0	5	10	10	15
1	2	1	4	2	2	2	1	0	0	0	0	1	4	5	3	5	0	0	1	0	0	0	0	0	0	0	1	8	13	18
1	3	1	1	2	2	5	3	0	1	0	1	0	3	5	4	15	0	0	1	0	0	0	0	0	0	0	4	8	13	15
1	3	2	1	2	3	4	4	1	0	0	0	0	3	5	4	20	0	0	1	0	0	0	0	0	0	0	4	8	12	16
1	3	3	1	2	3	4	1	0	1	0	0	0	4	5	5	5	0	0	1	0	0	0	0	0	0	0	4	8	12	16
1	3	4	.5	1.5	2.5	5.5	2	0	0	0	1	0	5	5	4	10	0	0	1	0	0	0	0	0	0	0	4.5	8.5	12.5	14.5
1	3	5	.5	1.5	3	5	1	0	0	1	1	0	4	5	5	5	0	0	1	0	0	0	0	0	0	0	4.5	8.5	12	15
1	3	6	1	2	3	4	4	1	1	1	0	0	3	5	4	20	0	0	1	0	0	0	0	0	0	0	4	8	12	16
1	3	7	.5	1.75	2.75	5	2	0	0	1	1	0	5	5	4	10	0	0	1	0	0	0	0	0	0	0	4.5	8.25	12.25	15
1	3	8	0	0	0	10	3	0	0	0	1	0	3	5	4	15	0	0	1	0	0	0	0	0	0	0	5	10	15	10
1	3	9	.5	1.5	3.5	4.5	4	1	0	1	0	0	3	5	4	20	0	0	1	0	0	0	0	0	0	0	4.5	8.5	11.5	15.5
1	3	10	0	0	0	10	1	0	0	0	1	0	4	5	5	5	0	0	1	0	0	0	0	0	0	0	5	10	15	10
1	3	11	0	1	2	7	2	0	0	0	1	0	5	5	4	10	0	0	1	0	0	0	0	0	0	0	5	9	13	13
1	3	12	0	0	0	10	3	0	0	0	1	0	3	5	4	15	0	0	1	0	0	0	0	0	0	0	5	10	15	10
1	3	13	0	0	0	10	3	0	0	0	1	0	3	5	4	15	0	0	1	0	0	0	0	0	0	0	5	10	15	10
1	3	14	0	2	3	5	4	0	1	1	0	0	3	5	4	20	0	0	1	0	0	0	0	0	0	0	5	8	12	15
1	3	15	0	0	0	10	1	0	0	0	1	0	4	5	5	5	0	0	1	0	0	0	0	0	0	0	5	10	15	10
1	3	16	0	1	2	7	2	0	0	0	0	1	5	5	4	10	0	0	1	0	0	0	0	0	0	0	5	9	13	13
1	4	1	1	2	3	4	3	1	0	0	0	0	3	4	4	15	0	0	1	0	0	0	0	0	0	0	4	8	12	16
1	4	2	0	2	3	5	2	0	0	0	1	0	4	5	4	10	0	0	1	0	0	0	0	0	0	0	5	8	12	15
1	4	3	.25	2	3.25	4.5	1	0	0	0	1	0	5	5	4	5	0	0	1	0	0	0	0	0	0	0	4.75	8	11.75	15.5
1	4	4	.5	2	3	4.5	4	0	0	0	0	1	3	4	4	20	0	0	1	0	0	0	0	0	0	0	4.5	8	12	15.5
1	5	1	3	3	2	2	4	1	1	0	0	0	5	5	4	20	0	0	1	0	0	0	0	0	0	0	2	7	13	18
1	5	2	1	2	3	4	1	0	1	0	0	0	4	5	4	5	0	0	1	0	0	0	0	0	0	0	4	8	12	16
1	5	3	0	0	3	7	2	0	0	1	1	0	3	5	4	10	0	0	1	0	0	0	0	0	0	0	5	10	12	13
1	5	4	1	2	3	4	3	1	1	0	0	0	1	5	1	15	0	0	1	0	0	0	0	0	0	0	4	8	12	16
1	5	5	.5	2	3.5	4	1	0	1	1	1	0	4	5	4	5	0	0	1	0	0	0	0	0	0	0	4.5	8	11.5	16
1	5	6	5	3	1	1	3	1	1	0	0	0	1	5	1	15	0	0	1	0	0	0	0	0	0	0	0	7	14	19
1	5	7	1	2	3	4	4	1	1	0	0	0	5	5	4	20	0	0	1	0	0	0	0	0	0	0	4	8	12	16
1	5	8	0	0	2.5	7.5	2	0	0	1	1	0	3	5	4	10	0	0	1	0	0	0	0	0	0	0	5	10	12.5	12.5
1	5	9	5	0	0	5	3	1	1	0	1	0	1	5	1	15	0	0	1	0	0	0	0	0	0	0	0	10	15	15
1	5	10	.75	2.25	3.25	3.75	1	0	1	0	0	0	4	5	4	5	0	0	1	0	0	0	0	0	0	0	4.25	7.75	11.75	16.25
1	5	12	0	0	1	9	2	0	0	0	1	0	3	5	4	10	0	0	1	0	0	0	0	0	0	0	5	10	14	11
1	6	1	0	2	3	5	1	0	0	0	0	1	6	6	4	5	0	0	1	0	0	0	0	0	0	0	5	8	12	15
1	1	1	0	0	2.5	7.5	2	0	0	0	1	0	4	5	4	10	0	0	0	1	0	0	0	0	0	0	5	10	12.5	12.5
1	1	2	0	.5	3	6.5	1	0	0	1	0	0	5	5	3	5	0	0	0	1	0	0	0	0	0	0	5	9.5	12	13.5
1	1	3	.75	1.75	2.5	5	3	0	1	0	0	0	7	6	6	15	0	0	0	1	0	0	0	0	0	0	4.25	8.25	12.5	15
1	1	4	1	1	2	6	4	1	1	0	0	0	4	5	2	20	0	0	0	1	0	0	0	0	0	0	4	9	13	14
1	1	5	.25	.75	3	6	1	0	0	1	0	0	5	5	3	5	0	0	0	1	0	0	0	0	0	0	4.75	9.25	12	14
1	1	6	0	1	3	6	4	0	1	1	0	0	4	5	2	20	0	0	0	1	0	0	0	0	0	0	5	9	12	14
1	1	7	.25	.75	2.5	6.5	3	0	0	0	0	1	7	6	6	15	0	0	0	1	0	0	0	0	0	0	4.75	9.25	12.5	13.5
1	2	1	0	0	3	7	1	0	0	1	1	0	4	3	4	5	0	0	0	1	0	0	0	0	0	0	5	10	12	13
1	2	2	0	1	4	5	3	0	1	0	0	0	3	4	1	15	0	0	0	1	0	0	0	0	0	0	5	9	11	15
1	2	3	0	1.5	3	5.5	4	0	1	1	0	0	5	5	3	20	0	0	0	1	0	0	0	0	0	0	5	8.5	12	14.5
1	2	4	0	0	2.5	7.5	2	0	0	0	1	0	3	6	4	10	0	0	0	1	0	0	0	0	0	0	5	10	12.5	12.5
1	2	5	0	1	2	7	3	0	1	0	1	0	3	4	1	15	0	0	0	1	0	0	0	0	0	0	5	9	13	13
1	2	6	0	4	6	0	4	1	1	1	0	0	5	5	3	20	0	0	0	1	0	0	0	0	0	0	5	6	9	20
1	2	7	0	1	3.5	5.5	1	0	1	0	1	0	4	3	4	5	0	0	0	1	0	0	0	0	0	0	5	9	11.5	14.5
1	2	8	0	0	0	10	2	0	0	0	1	0	3	6	4	10	0	0	0	1	0	0	0	0	0	0	5	10	15	10
1	2	9	0	0	3	7	2	0	0	0	1	0	3	6	4	10	0	0	0	1	0	0	0	0	0	0	5	10	12	13
1	2	10	.01	.24	2.5	7.25	3	0	0	0	1	0	3	4	1	15	0	0	0	1	0	0	0	0	0	0	4.9899998	9.7600002	12.5	12.75
1	2	11	1	4	5	0	4	1	1	1	0	0	5	5	3	20	0	0	0	1	0	0	0	0	0	0	4	6	10	20
1	3	1	1	2	3	4	3	1	1	0	0	0	5	3	3	15	0	0	0	1	0	0	0	0	0	0	4	8	12	16
1	3	2	0	1	3	6	4	0	0	0	0	1	5	5	3	20	0	0	0	1	0	0	0	0	0	0	5	9	12	14
1	4	1	5	1	1	3	3	1	1	0	0	0	4	5	3	15	0	0	0	1	0	0	0	0	0	0	0	9	14	17
1	4	2	0	0	3	7	2	0	0	0	0	1	3	6	5	10	0	0	0	1	0	0	0	0	0	0	5	10	12	13
1	5	1	0	2	3	5	4	0	1	0	0	0	4	5	3	20	0	0	0	1	0	0	0	0	0	0	5	8	12	15
1	5	2	.5	2	3	4.5	1	0	1	0	0	0	5	5	5	5	0	0	0	1	0	0	0	0	0	0	4.5	8	12	15.5
1	5	3	0	0	3	7	2	0	0	0	0	1	4	5	2	10	0	0	0	1	0	0	0	0	0	0	5	10	12	13
1	6	1	0	2	3	5	1	0	1	0	1	0	5	6	2	5	0	0	0	1	0	0	0	0	0	0	5	8	12	15
1	6	2	0	0	0	10	2	0	0	0	1	0	4	7	4	10	0	0	0	1	0	0	0	0	0	0	5	10	15	10
1	6	3	1	2	3	4	4	0	1	0	0	0	5	6	5	20	0	0	0	1	0	0	0	0	0	0	4	8	12	16
1	6	4	0	0	2.5	7.5	3	0	0	0	1	0	5	7	3	15	0	0	0	1	0	0	0	0	0	0	5	10	12.5	12.5
1	6	5	0	1	4	5	1	0	1	0	0	0	5	6	2	5	0	0	0	1	0	0	0	0	0	0	5	9	11	15
1	6	6	0	0	10	0	2	0	0	1	0	0	4	7	4	10	0	0	0	1	0	0	0	0	0	0	5	10	5	20
1	6	7	0	2	3.25	4.75	4	0	1	0	0	0	5	6	5	20	0	0	0	1	0	0	0	0	0	0	5	8	11.75	15.25
1	6	8	0	2	3	5	3	0	1	0	0	0	5	7	3	15	0	0	0	1	0	0	0	0	0	0	5	8	12	15
1	6	9	0	2	4	4	3	0	1	0	0	0	5	7	3	15	0	0	0	1	0	0	0	0	0	0	5	8	11	16
1	6	10	0	0	0	10	1	0	0	0	1	0	5	6	2	5	0	0	0	1	0	0	0	0	0	0	5	10	15	10
1	6	11	0	2	2.75	5.25	4	0	1	0	0	0	5	6	5	20	0	0	0	1	0	0	0	0	0	0	5	8	12.25	14.75
1	6	12	0	0	3.5	6.5	2	0	0	0	1	0	4	7	4	10	0	0	0	1	0	0	0	0	0	0	5	10	11.5	13.5
1	6	13	0	0	0	10	1	0	0	0	1	0	5	6	2	5	0	0	0	1	0	0	0	0	0	0	5	10	15	10
1	6	14	1	2.5	3	3.5	3	0	1	0	0	0	5	7	3	15	0	0	0	1	0	0	0	0	0	0	4	7.5	12	16.5
1	6	15	0	0	3	7	2	0	0	0	1	0	4	7	4	10	0	0	0	1	0	0	0	0	0	0	5	10	12	13
1	6	16	0	.75	3	6.25	4	0	0	0	0	1	5	6	5	20	0	0	0	1	0	0	0	0	0	0	5	9.25	12	13.75
1	7	1	0	0	3	7	2	1	0	0	0	0	5	5	4	10	0	0	0	1	0	0	0	0	0	0	5	10	12	13
1	7	2	0	10	0	0	1	0	1	0	0	0	3	4	3	5	0	0	0	1	0	0	0	0	0	0	5	0	15	20
1	7	3	0	1	2	7	3	1	0	0	0	0	5	6	4	15	0	0	0	1	0	0	0	0	0	0	5	9	13	13
1	7	4	0	1	3	6	4	1	0	1	0	0	2	6	3	20	0	0	0	1	0	0	0	0	0	0	5	9	12	14
1	7	5	0	0	2.5	7.5	3	1	0	0	0	0	5	6	4	15	0	0	0	1	0	0	0	0	0	0	5	10	12.5	12.5
1	7	6	0	0	2	8	2	1	0	0	0	0	5	5	4	10	0	0	0	1	0	0	0	0	0	0	5	10	13	12
1	7	7	0	0	0	10	1	0	0	0	1	0	3	4	3	5	0	0	0	1	0	0	0	0	0	0	5	10	15	10
1	7	8	0	.5	1.5	8	4	1	0	0	0	0	2	6	3	20	0	0	0	1	0	0	0	0	0	0	5	9.5	13.5	12
1	7	9	.5	.5	2	7	3	1	0	0	0	0	5	6	4	15	0	0	0	1	0	0	0	0	0	0	4.5	9.5	13	13
1	7	10	0	2	5	3	1	0	1	1	0	0	3	4	3	5	0	0	0	1	0	0	0	0	0	0	5	8	10	17
1	7	11	0	0	1.5	8.5	4	1	0	0	0	0	2	6	3	20	0	0	0	1	0	0	0	0	0	0	5	10	13.5	11.5
1	7	12	0	0	1	9	2	1	0	0	0	0	5	5	4	10	0	0	0	1	0	0	0	0	0	0	5	10	14	11
1	1	1	2	4	2	2	2	0	0	0	0	1	5	4	3	10	0	0	0	0	1	0	0	0	0	0	3	6	13	18
1	2	1	0	1	3	6	1	0	1	1	1	0	6	4	2	5	0	0	0	0	1	0	0	0	0	0	5	9	12	14
1	2	2	3	3	2	2	3	1	1	0	0	0	5	5	6	15	0	0	0	0	1	0	0	0	0	0	2	7	13	18
1	2	3	2	3	3	2	4	1	1	1	0	0	6	6	3	20	0	0	0	0	1	0	0	0	0	0	3	7	12	18
1	2	4	0	2	3	5	2	0	0	1	0	0	5	6	5	10	0	0	0	0	1	0	0	0	0	0	5	8	12	15
1	2	5	2.5	2.5	2.5	2.5	3	1	1	0	0	0	5	5	6	15	0	0	0	0	1	0	0	0	0	0	2.5	7.5	12.5	17.5
1	2	6	1.5	1.5	3.5	3.5	4	1	1	1	0	0	6	6	3	20	0	0	0	0	1	0	0	0	0	0	3.5	8.5	11.5	16.5
1	2	7	1	2	3	4	1	0	1	1	0	0	6	4	2	5	0	0	0	0	1	0	0	0	0	0	4	8	12	16
1	2	8	.75	2	3	4.25	2	0	0	1	0	0	5	6	5	10	0	0	0	0	1	0	0	0	0	0	4.25	8	12	15.75
1	2	9	0	0	0	10	2	1	0	0	1	0	5	6	5	10	0	0	0	0	1	0	0	0	0	0	5	10	15	10
1	2	10	1.5	1.5	1	6	3	1	1	0	1	0	5	5	6	15	0	0	0	0	1	0	0	0	0	0	3.5	8.5	14	14
1	2	11	0	1.5	3.5	5	4	0	1	1	0	0	6	6	3	20	0	0	0	0	1	0	0	0	0	0	5	8.5	11.5	15
1	2	12	0	2	3	5	1	0	1	1	0	0	6	4	2	5	0	0	0	0	1	0	0	0	0	0	5	8	12	15
1	2	13	.75	2	3	4.25	2	0	0	1	0	0	5	6	5	10	0	0	0	0	1	0	0	0	0	0	4.25	8	12	15.75
1	2	14	5	3	1	1	3	1	1	0	1	0	5	5	6	15	0	0	0	0	1	0	0	0	0	0	0	7	14	19
1	2	15	1.5	1.5	3.5	3.5	4	1	1	1	0	0	6	6	3	20	0	0	0	0	1	0	0	0	0	0	3.5	8.5	11.5	16.5
1	4	1	1	2	3	4	3	1	1	0	0	0	4	5	5	15	0	0	0	0	1	0	0	0	0	0	4	8	12	16
1	4	2	3	2.5	2.25	2.25	2	1	0	0	0	0	4	5	3	10	0	0	0	0	1	0	0	0	0	0	2	7.5	12.75	17.75
1	4	3	0	2	3	5	1	0	1	0	0	0	5	6	4	5	0	0	0	0	1	0	0	0	0	0	5	8	12	15
1	4	4	1	2	3	4	4	0	0	0	0	1	4	3	2	20	0	0	0	0	1	0	0	0	0	0	4	8	12	16
1	5	1	0	10	0	0	4	1	1	0	0	0	4	6	3	20	0	0	0	0	1	0	0	0	0	0	5	0	15	20
1	5	2	0	0	0	10	1	0	1	0	0	0	5	6	5	5	0	0	0	0	1	0	0	0	0	0	5	10	15	10
1	5	3	0	0	3	7	2	0	0	0	1	0	5	5	4	10	0	0	0	0	1	0	0	0	0	0	5	10	12	13
1	5	4	0	2.5	2.5	5	3	1	1	0	0	0	5	6	4	15	0	0	0	0	1	0	0	0	0	0	5	7.5	12.5	15
1	5	5	0	0	2.5	7.5	1	0	0	0	0	1	5	6	5	5	0	0	0	0	1	0	0	0	0	0	5	10	12.5	12.5
1	6	1	0	2	3	5	1	0	1	0	0	0	4	5	6	5	0	0	0	0	1	0	0	0	0	0	5	8	12	15
1	6	2	0	0	3	7	2	0	0	0	0	1	6	6	4	10	0	0	0	0	1	0	0	0	0	0	5	10	12	13
1	7	1	0	0	0	10	2	0	0	1	1	0	2	7	4	10	0	0	0	0	1	0	0	0	0	0	5	10	15	10
1	7	2	1	1.5	2.5	5	1	0	1	0	0	0	3	5	5	5	0	0	0	0	1	0	0	0	0	0	4	8.5	12.5	15
1	7	3	1.25	2	2.75	4	3	1	1	0	0	0	4	4	5	15	0	0	0	0	1	0	0	0	0	0	3.75	8	12.25	16
1	7	4	0	1	4	5	4	0	1	1	0	0	3	5	4	20	0	0	0	0	1	0	0	0	0	0	5	9	11	15
1	7	5	.75	1.5	2.75	5	3	1	1	0	0	0	4	4	5	15	0	0	0	0	1	0	0	0	0	0	4.25	8.5	12.25	15
1	7	6	0	0	2.5	7.5	2	0	0	1	1	0	2	7	4	10	0	0	0	0	1	0	0	0	0	0	5	10	12.5	12.5
1	7	7	0	1	3	6	1	0	1	1	0	0	3	5	5	5	0	0	0	0	1	0	0	0	0	0	5	9	12	14
1	7	8	0	0	4	6	4	0	0	1	0	0	3	5	4	20	0	0	0	0	1	0	0	0	0	0	5	10	11	14
1	7	9	1	2	3	4	3	1	1	0	0	0	4	4	5	15	0	0	0	0	1	0	0	0	0	0	4	8	12	16
1	7	10	0	2	3	5	1	0	1	0	0	0	3	5	5	5	0	0	0	0	1	0	0	0	0	0	5	8	12	15
1	7	11	0	1	3	6	4	0	1	0	0	0	3	5	4	20	0	0	0	0	1	0	0	0	0	0	5	9	12	14
1	7	12	0	0	2.5	7.5	2	0	0	1	1	0	2	7	4	10	0	0	0	0	1	0	0	0	0	0	5	10	12.5	12.5
1	7	13	0	1	4	5	1	0	1	1	0	0	3	5	5	5	0	0	0	0	1	0	0	0	0	0	5	9	11	15
1	7	14	1	2	3	4	3	1	1	0	0	0	4	4	5	15	0	0	0	0	1	0	0	0	0	0	4	8	12	16
1	7	15	0	0	3.5	6.5	2	0	0	1	1	0	2	7	4	10	0	0	0	0	1	0	0	0	0	0	5	10	11.5	13.5
1	7	16	0	2	4	4	4	0	1	1	0	0	3	5	4	20	0	0	0	0	1	0	0	0	0	0	5	8	11	16
1	7	17	0	2.5	3.5	4	4	0	1	0	0	0	3	5	4	20	0	0	0	0	1	0	0	0	0	0	5	7.5	11.5	16
1	1	1	0	0	3	7	2	0	0	1	1	0	2	5	2	10	0	0	0	0	0	1	0	0	0	0	5	10	12	13
1	1	2	0	1	4	5	1	0	1	1	0	0	3	6	4	5	0	0	0	0	0	1	0	0	0	0	5	9	11	15
1	1	3	2	2	3	3	3	0	1	0	0	0	3	3	1	15	0	0	0	0	0	1	0	0	0	0	3	8	12	17
1	1	4	1	2	3	4	4	0	1	0	0	0	1	6	2	20	0	0	0	0	0	1	0	0	0	0	4	8	12	16
1	1	5	1	1	2	6	1	0	1	0	1	0	3	6	4	5	0	0	0	0	0	1	0	0	0	0	4	9	13	14
1	1	6	0	2	3	5	4	0	1	1	0	0	1	6	2	20	0	0	0	0	0	1	0	0	0	0	5	8	12	15
1	1	7	3	3	1	3	3	1	1	0	0	0	3	3	1	15	0	0	0	0	0	1	0	0	0	0	2	7	14	17
1	1	8	0	1	3	6	2	0	0	0	0	1	2	5	2	10	0	0	0	0	0	1	0	0	0	0	5	9	12	14
1	2	1	0	0	3	7	1	0	0	1	1	0	3	5	3	5	0	0	0	0	0	1	0	0	0	0	5	10	12	13
1	2	2	5	5	0	0	3	1	1	0	0	0	6	5	2	15	0	0	0	0	0	1	0	0	0	0	0	5	15	20
1	2	3	2	2	4	2	4	1	1	1	0	0	4	5	6	20	0	0	0	0	0	1	0	0	0	0	3	8	11	18
1	2	4	5	0	2	3	2	1	0	0	0	0	2	6	6	10	0	0	0	0	0	1	0	0	0	0	0	10	13	17
1	2	5	0	10	0	0	3	0	1	0	0	0	6	5	2	15	0	0	0	0	0	1	0	0	0	0	5	0	15	20
1	2	6	1	2	3	4	4	1	1	0	0	0	4	5	6	20	0	0	0	0	0	1	0	0	0	0	4	8	12	16
1	2	7	0	0	4	6	1	0	1	1	1	0	3	5	3	5	0	0	0	0	0	1	0	0	0	0	5	10	11	14
1	2	8	5	0	5	0	2	1	0	1	0	0	2	6	6	10	0	0	0	0	0	1	0	0	0	0	0	10	10	20
1	2	9	5	0	5	0	2	1	0	1	0	0	2	6	6	10	0	0	0	0	0	1	0	0	0	0	0	10	10	20
1	2	10	0	0	0	10	3	0	0	0	1	0	6	5	2	15	0	0	0	0	0	1	0	0	0	0	5	10	15	10
1	2	11	0	2	3	5	4	0	1	1	0	0	4	5	6	20	0	0	0	0	0	1	0	0	0	0	5	8	12	15
1	2	12	0	0	5	5	1	0	0	1	1	0	3	5	3	5	0	0	0	0	0	1	0	0	0	0	5	10	10	15
1	2	13	5	0	5	0	2	1	0	1	0	0	2	6	6	10	0	0	0	0	0	1	0	0	0	0	0	10	10	20
1	2	14	0	0	0	10	3	0	0	0	1	0	6	5	2	15	0	0	0	0	0	1	0	0	0	0	5	10	15	10
1	2	15	0	0	5	5	4	0	0	1	0	0	4	5	6	20	0	0	0	0	0	1	0	0	0	0	5	10	10	15
1	2	16	0	0	5	5	1	0	0	1	0	0	3	5	3	5	0	0	0	0	0	1	0	0	0	0	5	10	10	15
1	2	18	0	0	5	5	1	0	0	1	0	0	3	5	3	5	0	0	0	0	0	1	0	0	0	0	5	10	10	15
1	2	19	5	0	0	5	2	1	0	0	1	0	2	6	6	10	0	0	0	0	0	1	0	0	0	0	0	10	15	15
1	2	20	0	2	3	5	4	0	1	0	0	0	4	5	6	20	0	0	0	0	0	1	0	0	0	0	5	8	12	15
1	2	21	0	0	5	5	1	0	0	1	0	0	3	5	3	5	0	0	0	0	0	1	0	0	0	0	5	10	10	15
1	2	22	0	0	5	5	4	0	0	1	0	0	4	5	6	20	0	0	0	0	0	1	0	0	0	0	5	10	10	15
1	2	23	5	0	0	5	2	1	0	0	1	0	2	6	6	10	0	0	0	0	0	1	0	0	0	0	0	10	15	15
1	2	24	0	10	0	0	3	1	1	0	0	0	6	5	2	15	0	0	0	0	0	1	0	0	0	0	5	0	15	20
2	1	1	0	0	3	7	2	0	0	1	1	0	3	6	4	10	0	0	0	0	0	1	0	0	0	0	5	10	12	13
2	1	2	0	0	2.5	7.5	1	0	0	1	1	0	5	6	4	5	0	0	0	0	0	1	0	0	0	0	5	10	12.5	12.5
2	1	3	1	2	3	4	3	1	1	0	0	0	4	5	3	15	0	0	0	0	0	1	0	0	0	0	4	8	12	16
2	1	4	.5	1.5	3	5	4	1	1	0	0	0	7	7	4	20	0	0	0	0	0	1	0	0	0	0	4.5	8.5	12	15
2	1	5	.01	.02	2.47	7.5	1	0	0	1	1	0	5	6	4	5	0	0	0	0	0	1	0	0	0	0	4.9899998	9.9799995	12.53	12.5
2	1	6	.01	2	3	4.99	4	0	1	0	0	0	7	7	4	20	0	0	0	0	0	1	0	0	0	0	4.9899998	8	12	15.01
2	1	7	.03	1.2	3.5	5	3	1	1	0	1	0	4	5	3	15	0	0	0	0	0	1	0	0	0	0	4.9699998	8.8000002	11.5	15
2	1	8	0	.5	3.5	6	2	0	0	0	1	0	3	6	4	10	0	0	0	0	0	1	0	0	0	0	5	9.5	11.5	14
2	1	9	.6	1.2	3.4	4.8	3	1	1	0	0	0	4	5	3	15	0	0	0	0	0	1	0	0	0	0	4.4000001	8.8000002	11.6	15.2
2	1	10	.1	.5	3.4	6	2	0	0	0	1	0	3	6	4	10	0	0	0	0	0	1	0	0	0	0	4.9000001	9.5	11.6	14
2	1	11	.05	.15	2.4	7.4	1	0	0	0	1	0	5	6	4	5	0	0	0	0	0	1	0	0	0	0	4.9499998	9.8500004	12.6	12.6
2	1	12	2.5	2.5	2.5	2.5	4	1	1	0	0	0	7	7	4	20	0	0	0	0	0	1	0	0	0	0	2.5	7.5	12.5	17.5
2	2	1	0	0	5	5	1	0	0	1	1	0	4	4	2	5	0	0	0	0	0	1	0	0	0	0	5	10	10	15
2	2	2	1	2	2	5	3	1	1	0	1	0	6	5	6	15	0	0	0	0	0	1	0	0	0	0	4	8	13	15
2	2	3	.5	1.5	3.5	4.5	4	1	1	1	0	0	6	6	2	20	0	0	0	0	0	1	0	0	0	0	4.5	8.5	11.5	15.5
2	2	4	0	0	5	5	2	0	0	1	1	0	3	5	5	10	0	0	0	0	0	1	0	0	0	0	5	10	10	15
2	2	5	0	0	0	10	3	0	0	0	1	0	6	5	6	15	0	0	0	0	0	1	0	0	0	0	5	10	15	10
2	2	6	.05	1.5	3.5	4.5	4	1	1	1	0	0	6	6	2	20	0	0	0	0	0	1	0	0	0	0	4.9499998	8.5	11.5	15.5
2	2	7	0	0	1.5	8.5	1	0	0	0	1	0	4	4	2	5	0	0	0	0	0	1	0	0	0	0	5	10	13.5	11.5
2	2	8	0	0	2	8	2	0	0	0	1	0	3	5	5	10	0	0	0	0	0	1	0	0	0	0	5	10	13	12
2	2	9	0	0	2	8	2	0	0	0	1	0	3	5	5	10	0	0	0	0	0	1	0	0	0	0	5	10	13	12
2	2	10	0	0	2	8	3	0	0	0	1	0	6	5	6	15	0	0	0	0	0	1	0	0	0	0	5	10	13	12
2	2	11	.25	1.25	3.75	4.75	4	1	1	1	0	0	6	6	2	20	0	0	0	0	0	1	0	0	0	0	4.75	8.75	11.25	15.25
2	2	12	0	0	2.5	7.5	1	0	0	1	1	0	4	4	2	5	0	0	0	0	0	1	0	0	0	0	5	10	12.5	12.5
2	2	13	0	0	2.51	7.49	2	0	0	1	1	0	3	5	5	10	0	0	0	0	0	1	0	0	0	0	5	10	12.49	12.51
2	2	14	0	1	2	7	3	1	1	0	1	0	6	5	6	15	0	0	0	0	0	1	0	0	0	0	5	9	13	13
2	2	15	.2	1.2	3.8	4.8	4	1	1	1	0	0	6	6	2	20	0	0	0	0	0	1	0	0	0	0	4.8000002	8.8000002	11.2	15.2
2	2	16	.1	.1	2.4	7.4	1	0	0	0	1	0	4	4	2	5	0	0	0	0	0	1	0	0	0	0	4.9000001	9.8999996	12.6	12.6
2	2	17	0	0	0	10	3	0	0	0	1	0	6	5	6	15	0	0	0	0	0	1	0	0	0	0	5	10	15	10
2	2	18	0	0	2.5	7.5	1	0	0	1	1	0	4	4	2	5	0	0	0	0	0	1	0	0	0	0	5	10	12.5	12.5
2	2	19	0	0	.01	9.99	2	0	0	0	1	0	3	5	5	10	0	0	0	0	0	1	0	0	0	0	5	10	14.99	10.01
2	2	20	5	5	0	0	4	1	1	0	0	0	6	6	2	20	0	0	0	0	0	1	0	0	0	0	0	5	15	20
2	3	1	2	4	2	2	3	1	1	0	0	0	5	6	6	15	0	0	0	0	0	1	0	0	0	0	3	6	13	18
2	3	2	0	0	2	8	4	0	0	0	0	1	4	4	4	20	0	0	0	0	0	1	0	0	0	0	5	10	13	12
3	1	2	0	2.5	3.5	4	1	0	1	0	0	0	4	4	6	5	0	0	0	0	0	1	0	0	0	0	5	7.5	11.5	16
3	1	3	0	0	3	7	3	0	1	0	1	0	5	5	3	15	0	0	0	0	0	1	0	0	0	0	5	10	12	13
3	1	4	0	2	3	5	4	0	1	0	0	0	4	5	4	20	0	0	0	0	0	1	0	0	0	0	5	8	12	15
3	1	5	0	2.5	3	4.5	1	0	1	0	0	0	4	4	6	5	0	0	0	0	0	1	0	0	0	0	5	7.5	12	15.5
3	1	6	0	1.5	3	5.5	4	0	0	0	0	1	4	5	4	20	0	0	0	0	0	1	0	0	0	0	5	8.5	12	14.5
3	2	1	0	2	4	4	1	0	0	1	1	0	4	5	4	5	0	0	0	0	0	1	0	0	0	0	5	8	11	16
3	2	2	0	0	2.5	7.5	3	0	0	0	1	0	5	4	4	15	0	0	0	0	0	1	0	0	0	0	5	10	12.5	12.5
3	2	3	1	2	3	4	4	1	0	0	0	0	5	6	3	20	0	0	0	0	0	1	0	0	0	0	4	8	12	16
3	2	4	1	2	2	5	2	1	0	0	1	0	4	6	3	10	0	0	0	0	0	1	0	0	0	0	4	8	13	15
3	2	5	0	2	3	5	3	0	0	0	1	0	5	4	4	15	0	0	0	0	0	1	0	0	0	0	5	8	12	15
3	2	6	1	1	3	5	4	1	0	0	0	0	5	6	3	20	0	0	0	0	0	1	0	0	0	0	4	9	12	15
3	2	7	.5	1.5	3.5	4.5	1	0	0	1	0	0	4	5	4	5	0	0	0	0	0	1	0	0	0	0	4.5	8.5	11.5	15.5
3	2	8	0	0	5	5	2	0	0	1	1	0	4	6	3	10	0	0	0	0	0	1	0	0	0	0	5	10	10	15
3	2	9	1	3	3	3	2	0	0	0	0	1	4	6	3	10	0	0	0	0	0	1	0	0	0	0	4	7	12	17
3	3	1	1	2	3	4	3	1	0	0	0	0	6	7	3	15	0	0	0	0	0	1	0	0	0	0	4	8	12	16
3	3	2	0	1	4	5	4	0	0	1	0	0	5	6	4	20	0	0	0	0	0	1	0	0	0	0	5	9	11	15
3	3	3	0	1	2	7	1	0	0	0	0	1	3	2	4	5	0	0	0	0	0	1	0	0	0	0	5	9	13	13
1	1	1	2	2	2	4	2	1	0	0	0	0	5	5	3	10	0	0	0	0	0	0	1	0	1	0	3	8	13	16
1	1	2	0	2	3	5	1	0	1	1	0	0	4	5	3	5	0	0	0	0	0	0	1	0	1	0	5	8	12	15
1	1	3	2	2	2	4	3	1	0	0	0	0	3	6	4	15	0	0	0	0	0	0	1	0	1	0	3	8	13	16
1	1	4	0	2	2	6	4	0	0	0	0	1	4	7	3	20	0	0	0	0	0	0	1	0	1	0	5	8	13	14
1	2	1	0	1	4	5	1	0	0	1	0	0	5	7	6	5	0	0	0	0	0	0	1	0	1	0	5	9	11	15
1	2	2	0	0	5	5	3	0	0	0	1	0	6	6	5	15	0	0	0	0	0	0	1	0	1	0	5	10	10	15
1	2	3	1	1	4	4	4	1	0	0	0	0	6	4	5	20	0	0	0	0	0	0	1	0	1	0	4	9	11	16
1	2	4	1	2	3	4	2	1	0	0	0	0	3	6	4	10	0	0	0	0	0	0	1	0	1	0	4	8	12	16
1	2	5	0	2	3	5	3	0	0	0	0	1	6	6	5	15	0	0	0	0	0	0	1	0	1	0	5	8	12	15
1	3	1	0	2	0	8	3	1	1	0	1	0	5	5	2	15	0	0	0	0	0	0	1	0	1	0	5	8	15	12
1	3	2	0	1	2.5	6.5	4	1	0	1	0	0	5	5	3	20	0	0	0	0	0	0	1	0	1	0	5	9	12.5	13.5
1	3	3	0	1	2	7	1	0	0	0	0	1	3	4	4	5	0	0	0	0	0	0	1	0	1	0	5	9	13	13
2	1	1	0	2	3	5	2	1	0	0	0	0	4	4	2	10	0	0	0	0	0	0	1	0	1	0	5	8	12	15
2	1	2	0	0	3	7	1	0	0	0	1	0	2	6	2	5	0	0	0	0	0	0	1	0	1	0	5	10	12	13
2	1	3	0	0	5	5	3	0	1	0	0	0	4	5	2	15	0	0	0	0	0	0	1	0	1	0	5	10	10	15
2	1	4	0	2	2	6	4	0	1	0	0	0	3	4	4	20	0	0	0	0	0	0	1	0	1	0	5	8	13	14
2	1	5	0	2	3	5	1	0	0	0	0	1	2	6	2	5	0	0	0	0	0	0	1	0	1	0	5	8	12	15
2	2	1	0	2	3	5	1	0	0	0	0	1	4	5	4	5	0	0	0	0	0	0	1	0	1	0	5	8	12	15
2	3	1	1	2	3	4	3	1	0	0	0	0	4	7	6	15	0	0	0	0	0	0	1	0	1	0	4	8	12	16
2	3	2	0	1	3	6	4	0	0	0	0	1	5	6	3	20	0	0	0	0	0	0	1	0	1	0	5	9	12	14
2	4	1	0	1.5	2.5	6	3	0	1	0	0	0	4	5	2	15	0	0	0	0	0	0	1	0	1	0	5	8.5	12.5	14
2	4	2	0	1	2	7	2	0	0	0	0	1	4	5	4	10	0	0	0	0	0	0	1	0	1	0	5	9	13	13
2	5	1	0	0	5	5	4	0	0	0	0	1	3	4	2	20	0	0	0	0	0	0	1	0	1	0	5	10	10	15
3	1	1	0	0	2.5	7.5	2	1	0	0	1	0	2	6	4	10	0	0	0	0	0	0	1	0	1	0	5	10	12.5	12.5
3	1	2	0	2.5	2.5	5	1	0	1	0	0	0	7	7	4	5	0	0	0	0	0	0	1	0	1	0	5	7.5	12.5	15
3	1	3	0	0	2.5	7.5	3	1	0	0	1	0	2	4	6	15	0	0	0	0	0	0	1	0	1	0	5	10	12.5	12.5
3	1	4	0	0	3	7	4	1	0	1	0	0	4	5	4	20	0	0	0	0	0	0	1	0	1	0	5	10	12	13
3	1	5	0	.5	1.5	8	1	0	1	0	1	0	7	7	4	5	0	0	0	0	0	0	1	0	1	0	5	9.5	13.5	12
3	1	6	0	0	3	7	4	0	0	0	0	1	4	5	4	20	0	0	0	0	0	0	1	0	1	0	5	10	12	13
3	2	1	0	1	3	6	1	0	1	0	0	0	5	7	4	5	0	0	0	0	0	0	1	0	1	0	5	9	12	14
3	2	2	1	2	3	4	3	1	1	0	0	0	4	7	2	15	0	0	0	0	0	0	1	0	1	0	4	8	12	16
3	2	3	0	0	3	7	4	0	0	0	0	1	5	5	3	20	0	0	0	0	0	0	1	0	1	0	5	10	12	13
3	3	1	0	0	3	7	3	1	0	0	1	0	4	6	3	15	0	0	0	0	0	0	1	0	1	0	5	10	12	13
3	3	2	0	1	3.5	5.5	4	1	0	0	0	0	6	7	4	20	0	0	0	0	0	0	1	0	1	0	5	9	11.5	14.5
3	3	3	0	0	2.5	7.5	1	0	0	1	1	0	6	7	3	5	0	0	0	0	0	0	1	0	1	0	5	10	12.5	12.5
3	3	4	0	0	3	7	2	1	0	1	1	0	3	5	2	10	0	0	0	0	0	0	1	0	1	0	5	10	12	13
3	3	5	0	0	0	10	1	0	0	0	1	0	6	7	3	5	0	0	0	0	0	0	1	0	1	0	5	10	15	10
3	3	6	5	5	0	0	4	1	1	1	0	0	6	7	4	20	0	0	0	0	0	0	1	0	1	0	0	5	15	20
3	3	7	0	0	2.5	7.5	2	1	0	0	1	0	3	5	2	10	0	0	0	0	0	0	1	0	1	0	5	10	12.5	12.5
3	3	8	0	0	1	9	3	0	0	0	1	0	4	6	3	15	0	0	0	0	0	0	1	0	1	0	5	10	14	11
3	3	9	0	.25	2.75	7	4	0	0	0	0	1	6	7	4	20	0	0	0	0	0	0	1	0	1	0	5	9.75	12.25	13
3	4	1	2.5	2.5	2.5	2.5	3	1	1	0	0	0	4	5	7	15	0	0	0	0	0	0	1	0	1	0	2.5	7.5	12.5	17.5
3	4	2	0	0	2	8	2	0	0	0	1	0	4	6	2	10	0	0	0	0	0	0	1	0	1	0	5	10	13	12
3	4	3	0	2	3	5	1	0	1	1	0	0	3	6	4	5	0	0	0	0	0	0	1	0	1	0	5	8	12	15
3	4	4	1	2	3	4	4	1	1	1	0	0	4	5	4	20	0	0	0	0	0	0	1	0	1	0	4	8	12	16
3	4	5	0	1	3	6	1	0	1	1	1	0	3	6	4	5	0	0	0	0	0	0	1	0	1	0	5	9	12	14
3	4	6	2	2	3	3	4	1	1	1	0	0	4	5	4	20	0	0	0	0	0	0	1	0	1	0	3	8	12	17
3	4	7	0	0	0	10	3	0	0	0	1	0	4	5	7	15	0	0	0	0	0	0	1	0	1	0	5	10	15	10
3	4	8	0	0	2	8	2	0	0	0	1	0	4	6	2	10	0	0	0	0	0	0	1	0	1	0	5	10	13	12
3	4	9	0	0	0	10	2	1	0	0	1	0	4	6	2	10	0	0	0	0	0	0	1	0	1	0	5	10	15	10
3	4	10	1	2	3	4	3	1	1	0	0	0	4	5	7	15	0	0	0	0	0	0	1	0	1	0	4	8	12	16
3	4	11	2.5	2.5	2.5	2.5	4	1	1	0	0	0	4	5	4	20	0	0	0	0	0	0	1	0	1	0	2.5	7.5	12.5	17.5
3	4	12	0	1.5	3	5.5	1	0	0	0	1	0	3	6	4	5	0	0	0	0	0	0	1	0	1	0	5	8.5	12	14.5
3	4	13	0	1.5	2.5	6	3	0	0	0	1	0	4	5	7	15	0	0	0	0	0	0	1	0	1	0	5	8.5	12.5	14
3	4	14	1	2	3	4	4	1	1	1	0	0	4	5	4	20	0	0	0	0	0	0	1	0	1	0	4	8	12	16
3	4	15	0	1.5	3.5	5	2	0	0	1	1	0	4	6	2	10	0	0	0	0	0	0	1	0	1	0	5	8.5	11.5	15
3	4	16	0	1.5	3	5.5	1	0	0	0	1	0	3	6	4	5	0	0	0	0	0	0	1	0	1	0	5	8.5	12	14.5
3	4	17	0	3	3	4	2	1	0	1	0	0	4	6	2	10	0	0	0	0	0	0	1	0	1	0	5	7	12	16
3	4	18	.8	2	3	4.2	4	1	0	1	0	0	4	5	4	20	0	0	0	0	0	0	1	0	1	0	4.1999998	8	12	15.8
3	4	19	.5	2	2.5	5	3	1	0	0	1	0	4	5	7	15	0	0	0	0	0	0	1	0	1	0	4.5	8	12.5	15
3	4	20	.25	1.75	3	5	1	0	0	1	1	0	3	6	4	5	0	0	0	0	0	0	1	0	1	0	4.75	8.25	12	15
3	5	1	0	0	3	7	4	0	0	1	0	0	5	6	5	20	0	0	0	0	0	0	1	0	1	0	5	10	12	13
3	5	3	0	0	2.5	7.5	2	0	0	0	0	1	3	4	2	10	0	0	0	0	0	0	1	0	1	0	5	10	12.5	12.5
4	1	1	1	2	3	4	2	1	0	0	0	0	4	6	5	10	0	0	0	0	0	0	1	0	1	0	4	8	12	16
4	1	2	0	0	2	8	1	0	0	0	1	0	5	5	4	5	0	0	0	0	0	0	1	0	1	0	5	10	13	12
4	1	3	0	2	3	5	3	0	0	0	0	1	2	5	4	15	0	0	0	0	0	0	1	0	1	0	5	8	12	15
4	2	1	0	1	3	6	1	0	0	1	0	0	5	6	4	5	0	0	0	0	0	0	1	0	1	0	5	9	12	14
4	2	2	0	2	0	8	3	1	1	0	1	0	2	6	6	15	0	0	0	0	0	0	1	0	1	0	5	8	15	12
4	2	3	0	0	3	7	4	0	0	1	0	0	4	4	2	20	0	0	0	0	0	0	1	0	1	0	5	10	12	13
4	2	4	1	2	3	4	2	1	0	1	0	0	2	4	4	10	0	0	0	0	0	0	1	0	1	0	4	8	12	16
4	2	5	1	1	0	8	3	1	1	0	1	0	2	6	6	15	0	0	0	0	0	0	1	0	1	0	4	9	15	12
4	2	6	0	0	3	7	4	0	0	1	0	0	4	4	2	20	0	0	0	0	0	0	1	0	1	0	5	10	12	13
4	2	7	0	1	2.5	6.5	1	0	0	1	0	0	5	6	4	5	0	0	0	0	0	0	1	0	1	0	5	9	12.5	13.5
4	2	8	0	0	3	7	2	0	0	1	0	0	2	4	4	10	0	0	0	0	0	0	1	0	1	0	5	10	12	13
4	2	9	0	1	3	6	2	0	0	1	0	0	2	4	4	10	0	0	0	0	0	0	1	0	1	0	5	9	12	14
4	2	10	0	0	0	10	3	1	1	0	1	0	2	6	6	15	0	0	0	0	0	0	1	0	1	0	5	10	15	10
4	2	11	0	0	2.5	7.5	4	0	0	1	0	0	4	4	2	20	0	0	0	0	0	0	1	0	1	0	5	10	12.5	12.5
4	2	12	0	.1	2.4	7.5	1	0	0	1	0	0	5	6	4	5	0	0	0	0	0	0	1	0	1	0	5	9.8999996	12.6	12.5
4	2	13	0	1	2	7	2	0	0	1	0	0	2	4	4	10	0	0	0	0	0	0	1	0	1	0	5	9	13	13
4	2	14	0	1	0	9	3	1	1	0	1	0	2	6	6	15	0	0	0	0	0	0	1	0	1	0	5	9	15	11
4	2	15	0	.5	2	7.5	4	0	0	1	0	0	4	4	2	20	0	0	0	0	0	0	1	0	1	0	5	9.5	13	12.5
4	2	16	0	.5	3	6.5	1	0	0	1	0	0	5	6	4	5	0	0	0	0	0	0	1	0	1	0	5	9.5	12	13.5
4	2	17	0	1.25	0	8.75	3	1	1	0	1	0	2	6	6	15	0	0	0	0	0	0	1	0	1	0	5	8.75	15	11.25
4	2	18	0	.5	3	6.5	1	0	0	1	0	0	5	6	4	5	0	0	0	0	0	0	1	0	1	0	5	9.5	12	13.5
4	2	19	0	1	2	7	2	0	0	1	0	0	2	4	4	10	0	0	0	0	0	0	1	0	1	0	5	9	13	13
4	2	20	0	2	3	5	4	0	1	1	0	0	4	4	2	20	0	0	0	0	0	0	1	0	1	0	5	8	12	15
4	2	21	0	1	3	6	1	0	0	1	0	0	5	6	4	5	0	0	0	0	0	0	1	0	1	0	5	9	12	14
4	2	22	0	0	2.5	7.5	4	0	0	1	0	0	4	4	2	20	0	0	0	0	0	0	1	0	1	0	5	10	12.5	12.5
4	2	23	0	1	2	7	2	0	0	0	0	1	2	4	4	10	0	0	0	0	0	0	1	0	1	0	5	9	13	13
4	3	1	0	2.5	2.5	5	3	0	1	0	0	0	3	5	6	15	0	0	0	0	0	0	1	0	1	0	5	7.5	12.5	15
4	3	2	0	2	3	5	4	0	0	0	0	1	5	6	3	20	0	0	0	0	0	0	1	0	1	0	5	8	12	15
4	4	1	0	2	3	5	3	0	1	0	1	0	4	6	4	15	0	0	0	0	0	0	1	0	1	0	5	8	12	15
4	4	2	0	1	2	7	2	0	0	0	1	0	4	6	3	10	0	0	0	0	0	0	1	0	1	0	5	9	13	13
4	4	3	0	1	3	6	1	0	0	0	1	0	5	6	5	5	0	0	0	0	0	0	1	0	1	0	5	9	12	14
4	4	4	1	2	3	4	4	1	1	0	0	0	3	4	4	20	0	0	0	0	0	0	1	0	1	0	4	8	12	16
4	4	5	0	1.5	3	5.5	1	0	1	0	1	0	5	6	5	5	0	0	0	0	0	0	1	0	1	0	5	8.5	12	14.5
4	4	6	.5	1.75	2.75	5	4	1	1	0	0	0	3	4	4	20	0	0	0	0	0	0	1	0	1	0	4.5	8.25	12.25	15
4	4	7	.25	1.25	3	5.5	3	0	0	0	1	0	4	6	4	15	0	0	0	0	0	0	1	0	1	0	4.75	8.75	12	14.5
4	4	8	0	1	3.25	5.75	2	0	0	0	1	0	4	6	3	10	0	0	0	0	0	0	1	0	1	0	5	9	11.75	14.25
4	4	9	0	1	3.5	5.5	2	0	0	1	1	0	4	6	3	10	0	0	0	0	0	0	1	0	1	0	5	9	11.5	14.5
4	4	10	.25	1.5	3	5.25	3	0	0	0	0	1	4	6	4	15	0	0	0	0	0	0	1	0	1	0	4.75	8.5	12	14.75
5	1	1	.25	.75	3	6	2	1	0	1	0	0	3	4	3	10	0	0	0	0	0	0	1	0	1	0	4.75	9.25	12	14
5	1	2	0	1	3	6	1	0	1	1	0	0	4	5	3	5	0	0	0	0	0	0	1	0	1	0	5	9	12	14
5	1	3	.5	1.3	2.7	5.5	3	1	1	0	0	0	4	6	3	15	0	0	0	0	0	0	1	0	1	0	4.5	8.6999998	12.3	14.5
5	1	4	0	.75	2.7	6.55	4	0	0	0	0	1	4	5	3	20	0	0	0	0	0	0	1	0	1	0	5	9.25	12.3	13.45
5	2	1	1	2	3	4	1	0	0	0	0	1	5	1	4	5	0	0	0	0	0	0	1	0	1	0	4	8	12	16
5	3	1	0	1	3	6	3	0	0	0	0	1	6	6	4	15	0	0	0	0	0	0	1	0	1	0	5	9	12	14
5	4	1	1	2	3	4	3	1	1	0	0	0	5	7	5	15	0	0	0	0	0	0	1	0	1	0	4	8	12	16
5	4	2	0	0	2	8	2	0	0	0	1	0	5	6	4	10	0	0	0	0	0	0	1	0	1	0	5	10	13	12
5	4	3	0	0	4	6	1	0	0	1	0	0	1	5	2	5	0	0	0	0	0	0	1	0	1	0	5	10	11	14
5	4	4	0	0	3	7	4	0	0	1	0	0	2	5	4	20	0	0	0	0	0	0	1	0	1	0	5	10	12	13
5	4	5	0	1	2	7	1	0	1	0	0	0	1	5	2	5	0	0	0	0	0	0	1	0	1	0	5	9	13	13
5	4	6	0	0	5	5	4	0	0	1	0	0	2	5	4	20	0	0	0	0	0	0	1	0	1	0	5	10	10	15
5	4	7	0	0	2.5	7.5	3	0	0	0	0	1	5	7	5	15	0	0	0	0	0	0	1	0	1	0	5	10	12.5	12.5
6	1	1	1	2	3	4	1	0	1	0	0	0	5	5	5	5	0	0	0	0	0	0	1	0	1	1	4	8	12	16
6	1	2	0	0	2.5	7.5	2	0	0	0	0	1	3	4	3	10	0	0	0	0	0	0	1	0	1	1	5	10	12.5	12.5
6	2	1	0	0	5	5	2	0	0	1	1	0	4	6	3	10	0	0	0	0	0	0	1	0	1	1	5	10	10	15
6	2	2	0	1.5	4	4.5	1	0	1	1	1	0	5	6	5	5	0	0	0	0	0	0	1	0	1	1	5	8.5	11	15.5
6	2	3	1	2	3	4	3	1	1	0	0	0	3	6	3	15	0	0	0	0	0	0	1	0	1	1	4	8	12	16
6	2	4	.5	2	3	4.5	4	0	1	0	0	0	2	5	5	20	0	0	0	0	0	0	1	0	1	1	4.5	8	12	15.5
6	2	5	0	2.25	3.25	4.5	1	0	1	1	0	0	5	6	5	5	0	0	0	0	0	0	1	0	1	1	5	7.75	11.75	15.5
6	2	6	.25	1.75	3	5	3	0	1	0	1	0	3	6	3	15	0	0	0	0	0	0	1	0	1	1	4.75	8.25	12	15
6	2	7	0	1	3	6	2	0	0	0	1	0	4	6	3	10	0	0	0	0	0	0	1	0	1	1	5	9	12	14
6	2	8	.5	1.75	3.25	4.5	4	0	1	0	0	0	2	5	5	20	0	0	0	0	0	0	1	0	1	1	4.5	8.25	11.75	15.5
6	2	9	.6	1.7	3.1	4.6	4	1	1	0	0	0	2	5	5	20	0	0	0	0	0	0	1	0	1	1	4.4000001	8.3000002	11.9	15.4
6	2	10	.4	1.65	2.95	5	1	0	0	0	1	0	5	6	5	5	0	0	0	0	0	0	1	0	1	1	4.5999999	8.3500004	12.05	15
6	2	11	.5	2.5	3	4	3	0	1	0	0	0	3	6	3	15	0	0	0	0	0	0	1	0	1	1	4.5	7.5	12	16
6	2	12	0	2	3	5	2	0	0	0	1	0	4	6	3	10	0	0	0	0	0	0	1	0	1	1	5	8	12	15
6	2	13	.5	2	3	4.5	4	0	1	0	0	0	2	5	5	20	0	0	0	0	0	0	1	0	1	1	4.5	8	12	15.5
6	2	14	.45	2	3.05	4.5	1	0	0	0	0	1	5	6	5	5	0	0	0	0	0	0	1	0	1	1	4.5500002	8	11.95	15.5
6	3	1	1	2	3	4	4	1	1	1	0	0	3	4	2	20	0	0	0	0	0	0	1	0	1	1	4	8	12	16
6	3	2	0	0	2.5	7.5	3	0	0	0	1	0	4	6	3	15	0	0	0	0	0	0	1	0	1	1	5	10	12.5	12.5
6	3	3	0	0	2.6	7.4	2	0	0	0	1	0	4	5	4	10	0	0	0	0	0	0	1	0	1	1	5	10	12.4	12.6
6	3	4	0	0	3	7	1	0	0	0	1	0	7	7	4	5	0	0	0	0	0	0	1	0	1	1	5	10	12	13
6	3	5	0	0	3.2	6.8	2	0	0	0	1	0	4	5	4	10	0	0	0	0	0	0	1	0	1	1	5	10	11.8	13.2
6	3	6	0	1	3.2	5.8	3	0	1	0	0	0	4	6	3	15	0	0	0	0	0	0	1	0	1	1	5	9	11.8	14.2
6	3	7	5	1	2	2	1	0	1	1	1	0	7	7	4	5	0	0	0	0	0	0	1	0	1	1	0	9	13	18
6	3	8	0	1	3	6	4	0	1	0	0	0	3	4	2	20	0	0	0	0	0	0	1	0	1	1	5	9	12	14
6	3	9	0	0	0	10	3	0	0	0	1	0	4	6	3	15	0	0	0	0	0	0	1	0	1	1	5	10	15	10
6	3	10	0	0	3.5	6.5	2	0	0	0	0	1	4	5	4	10	0	0	0	0	0	0	1	0	1	1	5	10	11.5	13.5
6	4	1	0	0	3	7	3	0	0	0	1	0	4	7	2	15	0	0	0	0	0	0	1	0	1	1	5	10	12	13
6	4	2	0	2	3	5	4	1	1	0	0	0	2	5	3	20	0	0	0	0	0	0	1	0	1	1	5	8	12	15
6	4	3	0	1	3	6	2	0	0	0	1	0	4	5	5	10	0	0	0	0	0	0	1	0	1	1	5	9	12	14
6	4	4	0	0	0	10	1	0	0	0	1	0	3	2	4	5	0	0	0	0	0	0	1	0	1	1	5	10	15	10
6	4	5	0	0	5	5	2	0	0	0	1	0	4	5	5	10	0	0	0	0	0	0	1	0	1	1	5	10	10	15
6	4	6	.5	2	2.5	5	1	0	0	0	1	0	3	2	4	5	0	0	0	0	0	0	1	0	1	1	4.5	8	12.5	15
6	4	7	0	1	4	5	3	1	0	0	1	0	4	7	2	15	0	0	0	0	0	0	1	0	1	1	5	9	11	15
6	4	8	.5	1.5	3.5	4.5	4	1	0	0	0	0	2	5	3	20	0	0	0	0	0	0	1	0	1	1	4.5	8.5	11.5	15.5
6	4	9	0	2	4	4	4	0	0	0	0	1	2	5	3	20	0	0	0	0	0	0	1	0	1	1	5	8	11	16
7	1	1	0	2	3	5	2	0	0	0	0	1	5	7	6	10	0	0	0	0	0	0	1	0	1	1	5	8	12	15
7	2	1	1	2	3	4	4	0	0	0	0	1	4	5	1	20	0	0	0	0	0	0	1	0	1	1	4	8	12	16
7	3	1	0	0	2.5	7.5	3	0	0	0	1	0	5	5	5	15	0	0	0	0	0	0	1	0	1	1	5	10	12.5	12.5
7	3	2	1	2	3	4	4	0	1	1	0	0	5	5	5	20	0	0	0	0	0	0	1	0	1	1	4	8	12	16
7	3	3	0	0	3	7	2	0	0	0	1	0	3	6	3	10	0	0	0	0	0	0	1	0	1	1	5	10	12	13
7	3	4	2.5	2.5	2.5	2.5	1	0	1	0	0	0	4	6	4	5	0	0	0	0	0	0	1	0	1	1	2.5	7.5	12.5	17.5
7	3	5	0	1	4	5	2	0	0	0	1	0	3	6	3	10	0	0	0	0	0	0	1	0	1	1	5	9	11	15
7	3	6	1	3	3	3	4	0	1	1	0	0	5	5	5	20	0	0	0	0	0	0	1	0	1	1	4	7	12	17
7	3	7	2	2.5	2.5	3	1	0	1	1	0	0	4	6	4	5	0	0	0	0	0	0	1	0	1	1	3	7.5	12.5	17
7	3	8	0	0	5	5	3	0	0	0	0	1	5	5	5	15	0	0	0	0	0	0	1	0	1	1	5	10	10	15
7	4	1	0	0	0	10	3	0	0	0	1	0	3	5	5	15	0	0	0	0	0	0	1	0	1	1	5	10	15	10
7	4	2	0	0	3	7	1	0	0	0	0	1	5	4	5	5	0	0	0	0	0	0	1	0	1	1	5	10	12	13
7	5	1	0	0	3	7	2	1	0	1	0	0	5	5	4	10	0	0	0	0	0	0	1	0	1	1	5	10	12	13
7	5	2	0	0	2.5	7.5	1	0	0	1	0	0	4	6	4	5	0	0	0	0	0	0	1	0	1	1	5	10	12.5	12.5
7	5	3	1	2	3	4	3	1	0	0	0	0	5	6	2	15	0	0	0	0	0	0	1	0	1	1	4	8	12	16
7	5	4	0	1	2	7	4	1	0	0	0	0	3	5	4	20	0	0	0	0	0	0	1	0	1	1	5	9	13	13
7	5	5	0	0	2	8	1	0	0	1	0	0	4	6	4	5	0	0	0	0	0	0	1	0	1	1	5	10	13	12
7	5	6	0	1	3	6	4	1	0	1	0	0	3	5	4	20	0	0	0	0	0	0	1	0	1	1	5	9	12	14
7	5	7	0	2	3	5	2	1	0	0	0	0	5	5	4	10	0	0	0	0	0	0	1	0	1	1	5	8	12	15
7	5	8	.5	1.5	3	5	3	1	0	0	0	0	5	6	2	15	0	0	0	0	0	0	1	0	1	1	4.5	8.5	12	15
7	5	9	0	1	1	8	4	0	0	0	0	1	3	5	4	20	0	0	0	0	0	0	1	0	1	1	5	9	14	12
8	1	1	1	2	3	4	1	0	1	0	0	0	3	6	5	5	0	0	0	0	0	0	1	0	1	1	4	8	12	16
8	1	2	2.5	2.5	2.5	2.5	4	1	0	0	0	0	2	6	1	20	0	0	0	0	0	0	1	0	1	1	2.5	7.5	12.5	17.5
8	1	3	2	3	3	2	2	1	0	1	0	0	5	5	5	10	0	0	0	0	0	0	1	0	1	1	3	7	12	18
8	1	4	0	2	3	5	3	0	1	0	0	0	5	5	2	15	0	0	0	0	0	0	1	0	1	1	5	8	12	15
8	1	5	0	1	2	7	4	0	1	0	0	0	2	6	1	20	0	0	0	0	0	0	1	0	1	1	5	9	13	13
8	1	6	1	2	3	4	3	0	1	0	0	0	5	5	2	15	0	0	0	0	0	0	1	0	1	1	4	8	12	16
8	1	7	2.5	2.5	2.5	2.5	2	0	0	0	0	1	5	5	5	10	0	0	0	0	0	0	1	0	1	1	2.5	7.5	12.5	17.5
8	2	1	0	2	3	5	4	1	0	0	0	0	4	7	5	20	0	0	0	0	0	0	1	0	1	1	5	8	12	15
8	2	2	0	0	0	10	2	1	0	0	1	0	5	3	1	10	0	0	0	0	0	0	1	0	1	1	5	10	15	10
8	2	3	0	1	3	6	1	0	0	0	0	1	3	4	4	5	0	0	0	0	0	0	1	0	1	1	5	9	12	14
8	3	1	1	2	3	4	4	1	1	0	0	0	6	7	4	20	0	0	0	0	0	0	1	0	1	1	4	8	12	16
8	3	2	0	1	3	6	2	0	0	0	1	0	6	6	5	10	0	0	0	0	0	0	1	0	1	1	5	9	12	14
8	3	3	0	0	3.5	6.5	3	0	0	0	1	0	4	3	3	15	0	0	0	0	0	0	1	0	1	1	5	10	11.5	13.5
8	3	4	0	.5	3.2	6.3	1	0	0	0	1	0	6	6	5	5	0	0	0	0	0	0	1	0	1	1	5	9.5	11.8	13.7
8	3	5	0	2	3	5	3	0	1	0	0	0	4	3	3	15	0	0	0	0	0	0	1	0	1	1	5	8	12	15
8	3	6	.2	.8	3	6	2	1	0	0	1	0	6	6	5	10	0	0	0	0	0	0	1	0	1	1	4.8000002	9.1999998	12	14
8	3	7	0	1	3.2	5.8	1	0	0	0	1	0	6	6	5	5	0	0	0	0	0	0	1	0	1	1	5	9	11.8	14.2
8	3	8	0	1.8	3.2	5	4	0	1	0	0	0	6	7	4	20	0	0	0	0	0	0	1	0	1	1	5	8.1999998	11.8	15
8	3	9	0	1	3.1	5.9	2	0	0	0	1	0	6	6	5	10	0	0	0	0	0	0	1	0	1	1	5	9	11.9	14.1
8	3	10	1	2	3	4	3	1	1	0	0	0	4	3	3	15	0	0	0	0	0	0	1	0	1	1	4	8	12	16
8	3	11	0	2	3	5	1	0	0	0	0	1	6	6	5	5	0	0	0	0	0	0	1	0	1	1	5	8	12	15
8	4	1	1	2	3	4	1	0	1	0	0	0	3	5	3	5	0	0	0	0	0	0	1	0	1	1	4	8	12	16
8	4	2	0	0	2.5	7.5	4	0	0	0	0	1	4	1	4	20	0	0	0	0	0	0	1	0	1	1	5	10	12.5	12.5
8	5	1	1	2	3	4	2	1	0	1	1	0	5	4	6	10	0	0	0	0	0	0	1	0	1	1	4	8	12	16
8	5	2	1	2	3	4	4	1	0	1	0	0	4	6	3	20	0	0	0	0	0	0	1	0	1	1	4	8	12	16
8	5	3	1.5	2	2.75	3.75	3	1	0	0	0	0	5	6	4	15	0	0	0	0	0	0	1	0	1	1	3.5	8	12.25	16.25
8	5	4	.5	1.6	3.4	4.5	1	0	0	1	1	0	5	5	5	5	0	0	0	0	0	0	1	0	1	1	4.5	8.3999996	11.6	15.5
8	5	5	.8	2.1	2.8	4.3	4	1	0	0	0	0	4	6	3	20	0	0	0	0	0	0	1	0	1	1	4.1999998	7.9000001	12.2	15.7
8	5	6	.6	1.8	3.2	4.4	1	0	0	1	0	0	5	5	5	5	0	0	0	0	0	0	1	0	1	1	4.4000001	8.1999998	11.8	15.6
8	5	7	1	2	3	4	2	1	0	0	0	0	5	4	6	10	0	0	0	0	0	0	1	0	1	1	4	8	12	16
8	5	8	1	1.8	3	4.2	3	1	0	0	1	0	5	6	4	15	0	0	0	0	0	0	1	0	1	1	4	8.1999998	12	15.8
8	5	9	.6	1.8	3.4	4.2	1	0	0	1	0	0	5	5	5	5	0	0	0	0	0	0	1	0	1	1	4.4000001	8.1999998	11.6	15.8
8	5	10	.7	1.9	3	4.4	4	0	0	0	0	1	4	6	3	20	0	0	0	0	0	0	1	0	1	1	4.3000002	8.1000004	12	15.6
1	1	1	2	1	3	4	2	1	0	1	0	0	4	7	6	10	0	0	0	0	0	0	0	1	1	0	3	9	12	16
1	1	2	0	2.5	3.5	4	1	0	1	1	0	0	3	6	4	5	0	0	0	0	0	0	0	1	1	0	5	7.5	11.5	16
1	1	3	1	2	3	4	3	1	0	0	0	0	4	4	4	15	0	0	0	0	0	0	0	1	1	0	4	8	12	16
1	1	4	0	0	5	5	4	0	0	1	0	0	6	7	3	20	0	0	0	0	0	0	0	1	1	0	5	10	10	15
1	1	5	.5	1.5	3.5	4.5	1	0	0	1	0	0	3	6	4	5	0	0	0	0	0	0	0	1	1	0	4.5	8.5	11.5	15.5
1	1	6	0	1.5	3.5	5	4	0	0	1	0	0	6	7	3	20	0	0	0	0	0	0	0	1	1	0	5	8.5	11.5	15
1	1	7	1	2	2.5	4.5	3	1	0	0	0	0	4	4	4	15	0	0	0	0	0	0	0	1	1	0	4	8	12.5	15.5
1	1	8	2.5	2.5	2.5	2.5	2	1	0	0	0	0	4	7	6	10	0	0	0	0	0	0	0	1	1	0	2.5	7.5	12.5	17.5
1	1	9	2.5	2.5	2.5	2.5	3	1	0	0	0	0	4	4	4	15	0	0	0	0	0	0	0	1	1	0	2.5	7.5	12.5	17.5
1	1	10	1	2	3	4	2	0	0	0	0	1	4	7	6	10	0	0	0	0	0	0	0	1	1	0	4	8	12	16
1	2	1	1	2	3	4	1	0	0	0	0	1	3	6	4	5	0	0	0	0	0	0	0	1	1	0	4	8	12	16
2	1	1	0	0	2	8	2	0	0	0	0	1	5	5	4	10	0	0	0	0	0	0	0	1	1	0	5	10	13	12
2	2	1	0	2.5	2.5	5	1	0	1	0	0	0	5	6	2	5	0	0	0	0	0	0	0	1	1	0	5	7.5	12.5	15
2	2	2	1	2.5	2.5	4	3	1	1	0	0	0	5	6	3	15	0	0	0	0	0	0	0	1	1	0	4	7.5	12.5	16
2	2	3	0	2	3	5	4	0	0	1	0	0	4	2	4	20	0	0	0	0	0	0	0	1	1	0	5	8	12	15
2	2	4	1	2	3	4	2	1	0	0	0	0	4	4	4	10	0	0	0	0	0	0	0	1	1	0	4	8	12	16
2	2	5	.5	2	2.5	5	3	1	1	0	0	0	5	6	3	15	0	0	0	0	0	0	0	1	1	0	4.5	8	12.5	15
2	2	6	0	1	3	6	4	0	0	1	0	0	4	2	4	20	0	0	0	0	0	0	0	1	1	0	5	9	12	14
2	2	7	0	1.5	3	5.5	1	0	0	1	0	0	5	6	2	5	0	0	0	0	0	0	0	1	1	0	5	8.5	12	14.5
2	2	8	.75	1.25	3	5	2	1	0	1	0	0	4	4	4	10	0	0	0	0	0	0	0	1	1	0	4.25	8.75	12	15
2	2	9	.5	1.5	3.25	4.75	2	1	0	1	0	0	4	4	4	10	0	0	0	0	0	0	0	1	1	0	4.5	8.5	11.75	15.25
2	2	10	1	2	3	4	3	1	0	0	0	0	5	6	3	15	0	0	0	0	0	0	0	1	1	0	4	8	12	16
2	2	11	0	1	3	6	4	0	0	1	0	0	4	2	4	20	0	0	0	0	0	0	0	1	1	0	5	9	12	14
2	2	12	.5	1	3	5.5	1	0	0	1	0	0	5	6	2	5	0	0	0	0	0	0	0	1	1	0	4.5	9	12	14.5
2	2	14	.5	1.75	2.5	5.25	3	0	1	0	0	0	5	6	3	15	0	0	0	0	0	0	0	1	1	0	4.5	8.25	12.5	14.75
3	1	1	2	2	3	3	2	1	0	1	0	0	6	6	5	10	0	0	0	0	0	0	0	1	1	0	3	8	12	17
3	1	2	1	2	3	4	1	0	0	1	0	0	3	5	4	5	0	0	0	0	0	0	0	1	1	0	4	8	12	16
3	1	3	1	1	2	6	3	0	0	0	0	1	3	6	2	15	0	0	0	0	0	0	0	1	1	0	4	9	13	14
3	2	1	1	2	3	4	1	0	1	0	0	0	4	5	2	5	0	0	0	0	0	0	0	1	1	0	4	8	12	16
3	2	2	1	1	2	6	3	0	0	0	1	0	4	6	4	15	0	0	0	0	0	0	0	1	1	0	4	9	13	14
3	2	3	0	2	3	5	4	0	1	0	0	0	4	4	1	20	0	0	0	0	0	0	0	1	1	0	5	8	12	15
3	2	4	0	0	5	5	2	0	0	1	0	0	5	4	4	10	0	0	0	0	0	0	0	1	1	0	5	10	10	15
3	2	5	1	1	3	5	3	0	0	0	0	1	4	6	4	15	0	0	0	0	0	0	0	1	1	0	4	9	12	15
3	3	2	.75	1.5	2.75	5	4	0	1	0	0	0	5	5	2	20	0	0	0	0	0	0	0	1	1	0	4.25	8.5	12.25	15
3	3	4	0	0	2.5	7.5	2	0	0	0	1	0	5	6	2	10	0	0	0	0	0	0	0	1	1	0	5	10	12.5	12.5
3	3	5	.9	1.95	2.75	4.4	1	0	1	0	1	0	6	5	2	5	0	0	0	0	0	0	0	1	1	0	4.0999999	8.0500002	12.25	15.6
3	3	6	1	2	3	4	4	0	1	1	0	0	5	5	2	20	0	0	0	0	0	0	0	1	1	0	4	8	12	16
3	3	7	0	.2	3.25	6.55	2	0	0	1	1	0	5	6	2	10	0	0	0	0	0	0	0	1	1	0	5	9.8000002	11.75	13.45
3	3	8	0	0	3	7	3	0	0	0	1	0	5	5	5	15	0	0	0	0	0	0	0	1	1	0	5	10	12	13
3	3	9	.9	1.9	2.9	4.3	4	0	1	1	0	0	5	5	2	20	0	0	0	0	0	0	0	1	1	0	4.0999999	8.1000004	12.1	15.7
3	3	10	.9	1.9	2.85	4.35	1	0	1	1	0	0	6	5	2	5	0	0	0	0	0	0	0	1	1	0	4.0999999	8.1000004	12.15	15.65
3	3	11	0	0	3.15	6.85	2	0	0	1	1	0	5	6	2	10	0	0	0	0	0	0	0	1	1	0	5	10	11.85	13.15
3	3	12	0	0	3	7	3	0	0	0	1	0	5	5	5	15	0	0	0	0	0	0	0	1	1	0	5	10	12	13
3	3	13	0	0	3.25	6.75	3	0	0	0	1	0	5	5	5	15	0	0	0	0	0	0	0	1	1	0	5	10	11.75	13.25
3	3	14	.5	1	1.5	7	4	0	1	0	0	0	5	5	2	20	0	0	0	0	0	0	0	1	1	0	4.5	9	13.5	13
3	3	15	1.1	1.95	2.5	4.45	1	0	1	0	0	0	6	5	2	5	0	0	0	0	0	0	0	1	1	0	3.9000001	8.0500002	12.5	15.55
4	1	1	0	0	3.5	6.5	3	0	1	0	1	0	7	6	2	15	0	0	0	0	0	0	0	1	1	1	5	10	11.5	13.5
4	1	2	0	1	4	5	4	0	1	0	0	0	4	6	4	20	0	0	0	0	0	0	0	1	1	1	5	9	11	15
4	1	3	0	0	3.3	6.7	2	0	0	1	1	0	5	4	3	10	0	0	0	0	0	0	0	1	1	1	5	10	11.7	13.3
4	1	4	0	1	3.5	5.5	1	0	0	0	0	1	4	4	3	5	0	0	0	0	0	0	0	1	1	1	5	9	11.5	14.5
4	2	1	1	3	3	3	4	0	1	0	0	0	4	5	4	20	0	0	0	0	0	0	0	1	1	1	4	7	12	17
4	2	2	1	2	3	4	1	0	1	0	0	0	2	4	5	5	0	0	0	0	0	0	0	1	1	1	4	8	12	16
4	2	3	1	2	3	4	3	0	1	0	0	0	3	5	2	15	0	0	0	0	0	0	0	1	1	1	4	8	12	16
4	2	4	0	0	3	7	2	0	0	0	1	0	4	4	3	10	0	0	0	0	0	0	0	1	1	1	5	10	12	13
4	2	5	0	0	4	6	1	0	0	1	1	0	2	4	5	5	0	0	0	0	0	0	0	1	1	1	5	10	11	14
4	2	6	1	2	3	4	3	1	1	0	0	0	3	5	2	15	0	0	0	0	0	0	0	1	1	1	4	8	12	16
4	2	7	0	1.5	3.5	5	4	0	1	0	0	0	4	5	4	20	0	0	0	0	0	0	0	1	1	1	5	8.5	11.5	15
4	2	8	.25	.75	2.5	6.5	2	0	0	0	1	0	4	4	3	10	0	0	0	0	0	0	0	1	1	1	4.75	9.25	12.5	13.5
4	2	9	.5	.75	2.75	6	2	0	0	0	0	1	4	4	3	10	0	0	0	0	0	0	0	1	1	1	4.5	9.25	12.25	14
4	3	1	1	2	3	4	2	0	0	0	1	0	3	4	4	10	0	0	0	0	0	0	0	1	1	1	4	8	12	16
4	3	2	3	2	1	4	3	0	0	0	1	0	4	6	4	15	0	0	0	0	0	0	0	1	1	1	2	8	14	16
4	3	3	2.5	2.5	2.5	2.5	4	0	0	1	0	0	3	6	5	20	0	0	0	0	0	0	0	1	1	1	2.5	7.5	12.5	17.5
4	3	4	0	2	3	5	1	0	0	1	1	0	5	6	4	5	0	0	0	0	0	0	0	1	1	1	5	8	12	15
4	3	5	2.5	2.5	2.5	2.5	4	0	1	0	0	0	3	6	5	20	0	0	0	0	0	0	0	1	1	1	2.5	7.5	12.5	17.5
4	3	6	4	.5	.5	5	3	1	0	0	1	0	4	6	4	15	0	0	0	0	0	0	0	1	1	1	1	9.5	14.5	15
4	3	7	1	1	4	4	1	0	0	1	1	0	5	6	4	5	0	0	0	0	0	0	0	1	1	1	4	9	11	16
4	3	8	1	2	3	4	2	0	0	0	1	0	3	4	4	10	0	0	0	0	0	0	0	1	1	1	4	8	12	16
4	3	9	2.5	2.5	2.5	2.5	3	0	1	0	0	0	4	6	4	15	0	0	0	0	0	0	0	1	1	1	2.5	7.5	12.5	17.5
4	3	10	2.5	2.5	2.5	2.5	4	0	0	0	0	1	3	6	5	20	0	0	0	0	0	0	0	1	1	1	2.5	7.5	12.5	17.5
4	4	1	1	2	3	4	1	0	0	0	0	1	4	5	5	5	0	0	0	0	0	0	0	1	1	1	4	8	12	16
5	1	1	0	0	0	10	3	0	0	0	1	0	1	6	4	15	0	0	0	0	0	0	0	1	1	1	5	10	15	10
5	1	2	0	0	0	10	2	0	0	0	1	0	4	4	7	10	0	0	0	0	0	0	0	1	1	1	5	10	15	10
5	1	3	0	0	3	7	1	0	0	1	1	0	5	5	3	5	0	0	0	0	0	0	0	1	1	1	5	10	12	13
5	1	4	.5	.5	2	7	4	1	1	1	0	0	6	4	3	20	0	0	0	0	0	0	0	1	1	1	4.5	9.5	13	13
5	1	5	2	0	3	5	2	1	0	1	1	0	4	4	7	10	0	0	0	0	0	0	0	1	1	1	3	10	12	15
5	1	6	.5	.5	2	7	4	1	1	1	0	0	6	4	3	20	0	0	0	0	0	0	0	1	1	1	4.5	9.5	13	13
5	1	7	0	0	5	5	1	0	0	1	0	0	5	5	3	5	0	0	0	0	0	0	0	1	1	1	5	10	10	15
5	1	8	0	0	1	9	3	0	0	0	1	0	1	6	4	15	0	0	0	0	0	0	0	1	1	1	5	10	14	11
5	1	9	0	0	4	6	1	0	0	1	0	0	5	5	3	5	0	0	0	0	0	0	0	1	1	1	5	10	11	14
5	1	10	0	0	1	9	3	0	0	0	1	0	1	6	4	15	0	0	0	0	0	0	0	1	1	1	5	10	14	11
5	1	11	1	0	2	7	2	1	0	0	1	0	4	4	7	10	0	0	0	0	0	0	0	1	1	1	4	10	13	13
5	1	12	0	.5	2.5	7	4	0	1	1	0	0	6	4	3	20	0	0	0	0	0	0	0	1	1	1	5	9.5	12.5	13
5	1	13	1	0	3	6	2	1	0	1	1	0	4	4	7	10	0	0	0	0	0	0	0	1	1	1	4	10	12	14
5	1	14	.05	.95	2	7	1	0	1	0	1	0	5	5	3	5	0	0	0	0	0	0	0	1	1	1	4.9499998	9.0500002	13	13
5	1	15	.05	.7	2.25	7	4	0	1	1	0	0	6	4	3	20	0	0	0	0	0	0	0	1	1	1	4.9499998	9.3000002	12.75	13
5	1	16	0	0	0	10	3	1	0	0	1	0	1	6	4	15	0	0	0	0	0	0	0	1	1	1	5	10	15	10
5	1	17	.8	.2	4	5	2	1	0	1	1	0	4	4	7	10	0	0	0	0	0	0	0	1	1	1	4.1999998	9.8000002	11	15
5	1	18	0	0	3.5	6.5	1	0	0	1	0	0	5	5	3	5	0	0	0	0	0	0	0	1	1	1	5	10	11.5	13.5
5	1	19	0	10	0	0	3	0	1	0	0	0	1	6	4	15	0	0	0	0	0	0	0	1	1	1	5	0	15	20
5	1	20	.05	.7	2.25	7	4	0	1	1	0	0	6	4	3	20	0	0	0	0	0	0	0	1	1	1	4.9499998	9.3000002	12.75	13
5	2	1	1	2	3	4	4	1	1	0	0	0	3	5	3	20	0	0	0	0	0	0	0	1	1	1	4	8	12	16
5	2	2	0	2	3	5	3	0	1	0	1	0	5	6	5	15	0	0	0	0	0	0	0	1	1	1	5	8	12	15
5	2	3	0	0	4	6	2	0	0	1	1	0	4	5	2	10	0	0	0	0	0	0	0	1	1	1	5	10	11	14
5	2	4	0	2	4	4	1	0	1	1	0	0	6	4	5	5	0	0	0	0	0	0	0	1	1	1	5	8	11	16
5	2	5	0	2.25	3.5	4.25	3	0	1	0	0	0	5	6	5	15	0	0	0	0	0	0	0	1	1	1	5	7.75	11.5	15.75
5	2	6	0	2	3.3	4.7	2	0	0	0	0	1	4	5	2	10	0	0	0	0	0	0	0	1	1	1	5	8	11.7	15.3
5	3	1	0	0	3	7	2	0	0	0	1	0	6	7	3	10	0	0	0	0	0	0	0	1	1	1	5	10	12	13
5	3	2	0	0	2.5	7.5	1	0	0	0	1	0	3	4	3	5	0	0	0	0	0	0	0	1	1	1	5	10	12.5	12.5
5	3	3	0	1	3	6	3	0	1	0	1	0	2	5	4	15	0	0	0	0	0	0	0	1	1	1	5	9	12	14
5	3	4	1	2	2.5	4.5	4	1	1	0	0	0	4	4	5	20	0	0	0	0	0	0	0	1	1	1	4	8	12.5	15.5
5	3	5	.5	1	3	5.5	3	1	1	0	1	0	2	5	4	15	0	0	0	0	0	0	0	1	1	1	4.5	9	12	14.5
5	3	6	.3	1.1	2.9	5.7	1	0	1	0	1	0	3	4	3	5	0	0	0	0	0	0	0	1	1	1	4.6999998	8.8999996	12.1	14.3
5	3	7	.75	1.75	3	4.5	4	1	1	0	0	0	4	4	5	20	0	0	0	0	0	0	0	1	1	1	4.25	8.25	12	15.5
5	3	8	0	0	4	6	2	0	0	1	1	0	6	7	3	10	0	0	0	0	0	0	0	1	1	1	5	10	11	14
5	3	9	0	0	3.2	6.8	1	0	0	0	1	0	3	4	3	5	0	0	0	0	0	0	0	1	1	1	5	10	11.8	13.2
5	3	10	.2	.7	3.2	5.9	3	0	1	0	1	0	2	5	4	15	0	0	0	0	0	0	0	1	1	1	4.8000002	9.3000002	11.8	14.1
5	3	11	.9	1.7	3	4.4	4	1	1	0	0	0	4	4	5	20	0	0	0	0	0	0	0	1	1	1	4.0999999	8.3000002	12	15.6
5	3	12	0	0	0	10	2	0	0	0	1	0	6	7	3	10	0	0	0	0	0	0	0	1	1	1	5	10	15	10
5	3	13	0	0	0	10	2	0	0	0	1	0	6	7	3	10	0	0	0	0	0	0	0	1	1	1	5	10	15	10
5	3	14	.2	.4	.6	8.800000000000001	1	0	1	0	1	0	3	4	3	5	0	0	0	0	0	0	0	1	1	1	4.8000002	9.6000004	14.4	11.2
5	3	15	.1	.5	3.5	5.9	3	0	1	0	1	0	2	5	4	15	0	0	0	0	0	0	0	1	1	1	4.9000001	9.5	11.5	14.1
5	4	1	1	2	3	4	4	0	1	0	0	0	4	5	4	20	0	0	0	0	0	0	0	1	1	1	4	8	12	16
5	4	2	1	1	3	5	3	0	1	0	0	0	6	5	3	15	0	0	0	0	0	0	0	1	1	1	4	9	12	15
5	4	3	0	2	4	4	1	0	1	1	0	0	4	6	2	5	0	0	0	0	0	0	0	1	1	1	5	8	11	16
5	4	4	0	0	2.5	7.5	2	0	0	0	1	0	4	5	2	10	0	0	0	0	0	0	0	1	1	1	5	10	12.5	12.5
5	4	5	0	0	4	6	1	0	0	1	1	0	4	6	2	5	0	0	0	0	0	0	0	1	1	1	5	10	11	14
5	4	6	0	0	3	7	2	0	0	0	1	0	4	5	2	10	0	0	0	0	0	0	0	1	1	1	5	10	12	13
5	4	7	0	2	3	5	4	0	1	0	0	0	4	5	4	20	0	0	0	0	0	0	0	1	1	1	5	8	12	15
5	4	8	0	1.5	2.5	6	3	0	1	0	1	0	6	5	3	15	0	0	0	0	0	0	0	1	1	1	5	8.5	12.5	14
5	4	9	.25	1.75	2.75	5.25	3	0	1	0	0	0	6	5	3	15	0	0	0	0	0	0	0	1	1	1	4.75	8.25	12.25	14.75
5	4	10	0	1	3.5	5.5	4	0	1	1	0	0	4	5	4	20	0	0	0	0	0	0	0	1	1	1	5	9	11.5	14.5
5	4	11	0	0	3.25	6.75	2	0	0	0	1	0	4	5	2	10	0	0	0	0	0	0	0	1	1	1	5	10	11.75	13.25
5	4	12	0	1.7	3.3	5	1	0	1	0	0	0	4	6	2	5	0	0	0	0	0	0	0	1	1	1	5	8.3000002	11.7	15
5	4	13	0	1.5	3.3	5.2	4	0	1	0	0	0	4	5	4	20	0	0	0	0	0	0	0	1	1	1	5	8.5	11.7	14.8
5	4	14	0	0	4.25	5.75	2	0	0	1	0	0	4	5	2	10	0	0	0	0	0	0	0	1	1	1	5	10	10.75	14.25
5	4	15	.2	1.3	3.75	4.75	3	0	1	0	0	0	6	5	3	15	0	0	0	0	0	0	0	1	1	1	4.8000002	8.6999998	11.25	15.25
5	4	16	0	1.8	3.4	4.8	1	0	1	0	0	0	4	6	2	5	0	0	0	0	0	0	0	1	1	1	5	8.1999998	11.6	15.2
5	4	17	.25	1.25	3.9	4.6	3	1	1	0	0	0	6	5	3	15	0	0	0	0	0	0	0	1	1	1	4.75	8.75	11.1	15.4
5	4	18	0	.01	3.99	6	2	0	0	0	1	0	4	5	2	10	0	0	0	0	0	0	0	1	1	1	5	9.9899998	11.01	14
5	4	19	0	1.4	3.5	5.1	4	0	1	0	0	0	4	5	4	20	0	0	0	0	0	0	0	1	1	1	5	8.6000004	11.5	14.9
5	4	20	0	2.5	3.7	3.8	1	0	1	0	0	0	4	6	2	5	0	0	0	0	0	0	0	1	1	1	5	7.5	11.3	16.200001
5	4	21	0	.25	4.25	5.5	2	0	0	1	0	0	4	5	2	10	0	0	0	0	0	0	0	1	1	1	5	9.75	10.75	14.5
5	4	22	0	0	5	5	3	0	0	0	0	1	6	5	3	15	0	0	0	0	0	0	0	1	1	1	5	10	10	15
6	1	1	0	2	3	5	4	0	1	1	0	0	2	5	1	20	0	0	0	0	0	0	0	1	1	1	5	8	12	15
6	1	2	0	1	3	6	2	0	0	1	0	0	5	5	6	10	0	0	0	0	0	0	0	1	1	1	5	9	12	14
6	1	3	0	1.5	3.5	5	1	0	0	1	0	0	4	5	5	5	0	0	0	0	0	0	0	1	1	1	5	8.5	11.5	15
6	1	4	2	2	1	5	3	0	1	0	0	0	4	7	5	15	0	0	0	0	0	0	0	1	1	1	3	8	14	15
6	1	5	.5	1.5	3	5	2	0	0	1	0	0	5	5	6	10	0	0	0	0	0	0	0	1	1	1	4.5	8.5	12	15
6	1	6	2	2	1	5	3	0	1	0	0	0	4	7	5	15	0	0	0	0	0	0	0	1	1	1	3	8	14	15
6	1	7	.5	2.5	3	4	1	0	1	1	0	0	4	5	5	5	0	0	0	0	0	0	0	1	1	1	4.5	7.5	12	16
6	1	8	0	0	2.5	7.5	4	0	0	1	0	0	2	5	1	20	0	0	0	0	0	0	0	1	1	1	5	10	12.5	12.5
6	1	9	2.5	2.5	2.5	2.5	1	0	1	1	0	0	4	5	5	5	0	0	0	0	0	0	0	1	1	1	2.5	7.5	12.5	17.5
6	1	10	0	0	2	8	4	0	0	1	0	0	2	5	1	20	0	0	0	0	0	0	0	1	1	1	5	10	13	12
6	1	11	0	1.5	3.5	5	2	0	0	1	0	0	5	5	6	10	0	0	0	0	0	0	0	1	1	1	5	8.5	11.5	15
6	1	12	1	1	0	8	3	1	1	0	1	0	4	7	5	15	0	0	0	0	0	0	0	1	1	1	4	9	15	12
6	1	13	0	1.5	3.5	5	2	0	0	1	0	0	5	5	6	10	0	0	0	0	0	0	0	1	1	1	5	8.5	11.5	15
6	1	14	1	2	3	4	1	0	1	1	0	0	4	5	5	5	0	0	0	0	0	0	0	1	1	1	4	8	12	16
6	1	15	1	1	1	7	3	0	1	0	1	0	4	7	5	15	0	0	0	0	0	0	0	1	1	1	4	9	14	13
6	1	16	0	1	3.5	5.5	4	0	0	1	0	0	2	5	1	20	0	0	0	0	0	0	0	1	1	1	5	9	11.5	14.5
6	2	1	2.5	2.5	2.5	2.5	4	1	1	0	0	0	5	6	3	20	0	0	0	0	0	0	0	1	1	1	2.5	7.5	12.5	17.5
6	2	2	1	2	3	4	3	1	0	0	0	0	4	4	5	15	0	0	0	0	0	0	0	1	1	1	4	8	12	16
6	2	3	0	0	4	6	1	0	0	1	0	0	5	5	4	5	0	0	0	0	0	0	0	1	1	1	5	10	11	14
6	2	4	1	2	3	4	2	0	0	0	0	1	5	4	4	10	0	0	0	0	0	0	0	1	1	1	4	8	12	16
